# Supplementary material for: The Role of Chromatid Interference in Determining Meiotic Crossover Patterns
Source: Front Plant Sci. 2021 Mar 9;12:656691. doi: 10.3389/fpls.2021.656691 (PMC7985435; doi:10.3389/fpls.2021.656691)
Supplement: Supplementary file 7 [file Data_Sheet_1.XLSX]

## Sheet: A. chr1
Supplementary Data A. PCR-based tetrad genotyping data of Arabidopsis male meiosis: chromosome 1 (Copenhaver et al. 1998)
Marker	nga59	nga63	m59	g2395	m235	AthZFPG	SO392	UFO	Cxc750	7G6	AIG1	mi63	mi342	T22C23-t7	T5D18-sp6	F16K23-sp6	T19K14-sp6	T3L4'-sp6	T3P8-sp6	T10N9-sp6	T27K12-S	T1L	mi291b	F11I4	mi19	nga280	ETR1	TAG1-3	AthATPASE	nga692
Position (bp)	8643	3224571	5855075	7300925	8166591	8727069	10860093	11037396	11311101	12285372	12346534	12488286	13195932	14140371	x	14478758	x	x	15605077	15759047	15924262	x	x	17981502	18228793	20873698	24734162	26199348	28533837	28836552
T1-1	1	0	0	0	0	0	0	0	0	0	0	0	1								1				1	1	1	1	1	1
T1-2	1	1	1	1	1	1	1	1	1	1	1	1	1								1				1	0	0	0	0	0
T1-3	0	0	0	0	0	0	0	0	0	0	0	0	0								0				0	1	1	1	1	1
T1-4	0	1	1	1	1	1	1	1	1	1	1	1	0								0				0	0	0	0	0	0
T2-1	1	0	0	0	0	0	1	1	1	1											1					1	1	1	0	0
T2-2	0	0	0	0	0	0	0	0	0	0											0					0	0	0	0	0
T2-3	0	1	1	1	1	1	0	0	0	0											0					0	0	0	1	1
T2-4	1	1	1	1	1	1	1	1	1	1											1					1	1	1	1	1
T3-1	0	0	0	0	0	0	0	0	0	0						0	0				0					0	0	0	0	0
T3-2	1	1	1	1	1	1	1	1	1	1						1	1				1					0	0	0	0	0
T3-3	0	1	1	1	1	1	1	1	1	1						1	1				1					1	1	1	1	1
T3-4	1	0	0	0	0	0	0	0	0	0						0	0				0					1	1	1	1	1
T4-1	0	0	1	1	1	1	1	1	1	1											1					1	1	1	1	1
T4-2	1	1	1	1	1	1	1	1	1	1											1					0	0	0	0	0
T4-3	1	1	0	0	0	0	0	0	0	0											0					0	0	0	0	0
T4-4	0	0	0	0	0	0	0	0	0	0											0					1	1	1	1	1
T5-1	1	1	1	1	1	1	1	1	1	1						1	1				1					1	1	1	1	1
T5-2	0	0	0	0	0	0	0	0	0	0						0	0				0					0	0	0	0	0
T5-3	0	1	1	1	0	0	0	0	0	0						0	0				0					0	0	0	0	1
T5-4	1	0	0	0	1	1	1	1	1	1						1	1				1					1	1	1	1	0
T6-1	1	1	1	1	1	1	1	1	1	1						1	1				1					0	0	0	0	0
T6-2	0	0	0	0	0	0	0	0	0	0						0	0				0					1	1	1	1	1
T6-3	0	0	0	0	0	0	0	0	0	0						0	0				0					0	0	0	0	0
T6-4	1	1	1	1	1	1	1	1	1	1						1	1				1					1	1	1	1	1
T7-1	1	1	1	1	1	1	0	0	0	0											0					0	1	1	1	1
T7-2	1	1	1	1	1	1	1	1	1	1											1					1	1	1	0	1
T7-3	0	0	0	0	0	0	0	0	1	1											1					0	0	0	1	0
T7-4	0	0	0	0	0	0	1	1	0	0											0					1	0	0	0	0
T8-1	0	0	0	1	1	1	1	1	1	1											1					0	0	0	0	0
T8-2	1	1	1	0	0	0	0	0	0	0											0					0	0	0	0	0
T8-3	1	1	1	1	1	1	1	1	1	1											1					1	1	1	1	1
T8-4	0	0	0	0	0	0	0	0	0	0											0					1	1	1	1	1
T10-1	1	0	0	0	0	0	0	0	0	0											0					0	1	1	1	1
T10-2	0	0	0	0	0	0	0	0	1	1											1					1	1	1	1	1
T10-3	1	1	1	1	1	1	1	1	0	0											0					0	0	0	0	0
T10-4	0	1	1	1	1	1	1	1	1	1											1					1	0	0	0	0
T11-1	1	1	1	1	1	1	1	1	1	1	1	1	1								1				1	1	1	1	1	0
T11-2	1	1	1	1	1	1	1	1	1	1	1	1	0								0				0	0	0	0	0	1
T11-3	0	0	0	0	0	0	0	0	0	0	0	0	0								0				0	0	0	0	0	0
T11-4	0	0	0	0	0	0	0	0	0	0	0	0	1								1				1	1	1	1	1	1
T12-1	0	0	0	1	1	1	1	1	1	1											1					0	1	1	1	1
T12-2	1	1	1	1	1	1	1	1	1	1											1					1	1	1	1	1
T12-3	0	0	0	0	0	0	0	0	0	0											0					0	0	0	0	0
T12-4	1	1	1	0	0	0	0	0	0	0											0					1	0	0	0	0
T13-1	0	0	0	1	1	1	1	1	1	1											1					1	1	1	1	1
T13-2	1	1	1	0	0	0	0	0	0	0											0					0	1	1	1	1
T13-3	1	1	1	1	1	1	1	1	1	1											1					1	0	0	0	0
T13-4	0	0	0	0	0	0	0	0	0	0											0					0	0	0	0	0
T14-1	1	1	1	1	0	0	0	0	0	0											0					1	1	1	1	0
T14-2	1	0	0	0	0	0	0	0	0	0											0					0	0	0	0	0
T14-3	0	0	0	0	1	1	1	1	1	1											1					0	1	1	1	1
T14-4	0	1	1	1	1	1	1	1	1	1											1					1	0	0	0	1
T18-1	0	0	0	0	0	0	0	0	0	0											0					0	0	0	0	1
T18-2	0	1	1	1	1	1	0	1	0	0											0					0	0	0	0	0
T18-3	1	1	1	1	1	1	1	1	1	1											1					1	1	1	1	1
T18-4	1	0	0	0	0	0	1	0	1	1											1					1	1	1	1	0
T20-1	1	0	0	0	0	0	0	0	0	0											0					1	1	1	0	0
T20-2	0	1	1	1	1	1	1	1	1	1											1					1	0	0	1	1
T20-3	1	1	1	1	1	1	1	1	1	1											1					0	1	1	1	1
T20-4	0	0	0	0	0	0	0	0	0	0											0					0	0	0	0	0
T27-1	1	1	1	1	1	1	1	1	1	1	1	1	0	1						1	0				1	1	1	1	1	1
T27-2	0	0	0	0	0	0	0	0	0	0	0	0	0	0						0	0				0	0	0	0	0	1
T27-3	1	0	0	0	1	1	1	1	1	1	1	1	1	1						1	1				1	1	1	0	0	0
T27-4	0	1	1	1	0	0	0	0	0	0	0	0	1	0							1				0	0	0	1	1	0
T28-1	1	0	0	0	0	0	0	0	0	0											0					1	1	1	1	1
T28-2	0	0	0	0	0	0	0	0	0	0											0					0	0	0	0	0
T28-3	0	1	1	1	1	1	1	1	1	1											1					1	1	0	0	0
T28-4	1	1	1	1	1	1	1	1	1	1											1					0	0	1	1	1
T29-1	0	1	1	1	1	1	1	1	1	1	1	1	1								1				1	1	0	0	0	0
T29-2	1	1	1	1	1	1	1	1	1	1	1	1	0								0				1	1	1	1	1	1
T29-3	1	0	0	0	0	0	0	0	0	0	0	0	0								0				0	0	1	1	1	1
T29-4	0	0	0	0	0	0	0	0	0	0	0	0	1								1				0	0	0	0	0	0
T30-1	1	1	1	1	1	1	1	1	1	1											1					1	1	1	1	1
T30-2	1	0	0	0	0	0	0	0	0	0											0					0	0	0	0	0
T30-3	0	0	0	0	0	0	1	1	1	1											1					1	1	1	1	1
T30-4	0	1	1	1	1	1	0	0	0	0											0					0	0	0	0	0
T31-1	1	0	0	0	0	0	1	1	1	1											1					1	1	1	1	1
T31-2	1	1	1	1	1	1	0	0	0	0											0					1	1	1	1	1
T31-3	0	0	0	0	0	0	0	0	0	0											0					0	0	0	0	0
T31-4	0	1	1	1	1	1	1	1	1	1											1					0	0	0	0	0
T32-1	0	0	0	0	0	0	0	0	0	0									0	0	0					0	0	0	0	0
T32-2	1	1	1	1	1	1	1	1	1	0									0	0	0					0	0	0	0	0
T32-3	1	1	1	1	1	1	1	1	1	1									1	1	1					1	1	1	1	1
T32-4	0	0	0	0	0	0	0	0	0	1									1	1	1					1	1	1	1	1
T33-1	0	0	0	0	0	0	0	0	0	0											0					0	1	1	1	1
T33-2	1	0	0	0	0	0	0	0	0	0											0					0	0	0	0	0
T33-3	1	1	1	1	1	1	1	1	1	1											1					1	0	0	0	0
T33-4	0	1	1	1	1	1	1	1	1	1											1					1	1	1	1	1
T34-1	1	1	1	1	1	1	1	1	1	1									1	1	1					1	1	1	1	1
T34-2	0	0	0	0	0	0	0	0	0	1									1	1	1					1	1	0	0	0
T34-3	1	1	1	1	1	1	1	1	1	0									0	0	0					0	0	1	1	1
T34-4	0	0	0	0	0	0	0	0	0	0									0	0	0					0	0	0	0	0
T35-1	1	1	1	1	1	1	1	1	1	1									1	1	1					0	0	0	1	1
T35-2	1	0	0	0	0	0	0	0	0	0									0	0	0					0	0	0	0	0
T35-3	0	1	1	1	1	1	1	1	1	1									1	1	1					1	1	1	0	0
T35-4	0	0	0	0	0	0	0	0	0	0									0	0	0					1	1	1	1	1
T36-1	1	1	1	1	1	1	1	1	1	1											1					1	1	1	1	1
T36-2	1	1	1	1	0	0	0	0	0	0											0					0	0	1	1	1
T36-3	0	0	0	0	0	0	0	0	0	0											0					0	0	0	0	0
T36-4	0	0	0	0	1	1	1	1	1	1											1					1	1	0	0	0
T37-1	0	1	1	1	1	1	1	1	1	1											1					1	1	1	0	0
T37-2	0	0	0	0	0	0	0	0	0	0											0					0	0	0	1	1
T37-3	1	1	1	1	1	1	0	0	0	0											0					0	0	0	0	0
T37-4	1	0	0	0	0	0	1	1	1	1											1					1	1	1	1	1
T38-1	0	1	1	1	1	1	1	1	1	1						1	1		1	1	1					0	0	0	0	0
T38-2	1	1	1	1	1	1	1	1	1	1						1	1		1	1	1					1	1	1	1	1
T38-3	0	0	0	0	0	0	0	0	0	0						0	0		0	0	0					1	1	1	1	1
T38-4	1	0	0	0	0	0	0	0	0	0						0	0		0	0	0					0	0	0	0	0
T39-1	1	1	1	1	1	1	1	1	1	1	1	1	0	0	0						0				0	0	0	0	0	0
T39-2	0	1	1	1	1	1	1	1	1	1	1	1	1	1	1						1				1	1	1	1	1	1
T39-3	0	0	0	0	0	0	0	0	0	0	0	0	1	1	1						1				1	1	1	1	1	1
T39-4	1	0	0	0	0	0	0	0	0	0	0	0	0	0	0						0				0	0	0	0	0	0
T40-1	0	1	1	1	1	1	1	1	1	1											1					1	1	0	0	0
T40-2	0	0	0	0	0	0	0	0	0	0											0					0	0	0	0	0
T40-3	1	0	0	0	0	0	0	0	0	1											1					1	1	1	1	1
T40-4	1	1	1	1	1	1	1	1	1	0											0					0	0	1	1	1
T41-1	0	0	0	0	0	0	0	0	0	0						0	0		0	0	0					0	0	0	0	0
T41-2	1	1	1	1	1	1	1	1	1	1						1	1		1	1	1					0	0	0	0	0
T41-3	0	1	1	1	1	1	0	0	0	0						0	0		0	0	0					1	1	1	1	1
T41-4	1	0	0	0	0	0	1	1	1	1						1	1		1	1	1					1	1	1	1	1
T42-1	1	0	0	0	0	0	0	0	0	0								0			0					0	0	0	0	0
T42-2	0	1	1	1	1	1	0	0	0	0								0			0					1	1	1	1	1
T42-3	0	0	1	1	1	1	1	1	1	1								1			1					0	0	0	1	1
T42-4	1	1	0	0	0	0	1	1	1	1								1			1					1	1	1	0	0
T43-1	0	1	1	1	1	1	1	1	1	1											1					0	0	0	0	0
T43-2	0	0	0	0	0	0	0	0	0	0											0					1	1	1	1	1
T43-3	1	0	0	0	0	0	0	0	0	0											0					0	0	0	0	0
T43-4	1	1	1	1	1	1	1	1	1	1											1					1	1	1	1	1
T44-1	1	0	0	0	0	0	0	0	0	1						1	1				1					1	0	0	0	0
T44-2	0	0	0	0	0	0	0	0	0	0						0	0				0					0	0	0	0	0
T44-3	0	1	1	1	1	1	1	1	1	0						0	0				0					0	1	1	1	1
T44-4	1	1	1	1	1	1	1	1	1	1						1	1				1					1	1	1	1	1
T45-1	1	0	0	0	0	0	0	0	0	0						0	0				0					0	1	1	1	1
T45-2	1	1	1	1	1	1	1	1	1	1						1	1				1					1	1	1	1	1
T45-3	0	1	1	1	1	1	1	1	1	1						1	1				1					1	0	0	0	0
T45-4	0	0	0	0	0	0	0	0	0	0						0	0				0					0	0	0	0	0
T46-1	0	1	1	1	1	1	1	1	1	1						1	1				1					1	1	1	1	1
T46-2	1	0	0	0	0	0	0	0	0	0						0	0				0					1	1	1	1	1
T46-3	0	0	0	0	0	0	0	0	0	0						0	0				0					0	0	0	0	0
T46-4	1	1	1	1	1	1	1	1	1	1						1	1				1					0	0	0	0	0
T48-1	1	1	1	1	1	1	1	1	1	1											1					1	1	1	1	1
T48-2	0	0	0	0	1	1	1	0	0	0											0					0	0	0	0	0
T48-3	1	1	1	1	0	0	0	1	1	1											1					1	1	1	0	0
T48-4	0	0	0	0	0	0	0	0	0	0											0					0	0	0	1	1
T49-1	0	0	0	0	0	0	0	0	1	1											1					1	1	1	1	1
T49-2	0	0	0	0	0	0	0	0	0	0											0					0	1	1	1	1
T49-3	1	1	1	1	1	1	1	1	0	0											0					1	0	0	0	0
T49-4	1	1	1	1	1	1	1	1	1	1											1					0	0	0	0	0
T52-1	0	1	1	1	1	1	1	1	1	1											1					1	1	1	1	1
T52-2	0	0	0	0	0	0	0	0	0	0											0					1	1	1	1	1
T52-3	1	1	1	1	1	1	1	1	1	1											1					0	0	0	0	0
T52-4	1	0	0	0	0	0	0	0	0	0											0					0	0	0	0	0
T53-1	1	1	1	1	1	1	1	1	1	1											1					1	1	1	1	1
T53-2	0	0	0	0	0	0	0	0	0	0											0					0	0	0	0	0
T53-3	1	1	1	1	1	1	0	0	0	0											0					0	0	0	0	0
T53-4	0	0	0	0	0	0	1	1	1	1											1					1	1	1	1	1
T55-1	1	1	1	1	1	1	1	1	1	1											1					1	1	0	0	0
T55-2	0	0	0	0	0	0	0	0	0	0											0					0	0	0	0	0
T55-3	0	0	0	0	0	0	0	0	0	1											1					1	1	1	1	1
T55-4	1	1	1	1	1	1	1	1	1	0											0					0	0	1	1	1
T56-1	1	1	1	1	1	1	0	0	0	0						0	0				0					0	0	0	0	0
T56-2	0	0	0	0	0	0	0	0	0	0						0	0				0					1	1	1	0	0
T56-3	1	1	1	1	1	1	1	1	1	1						1	1				1					0	0	0	1	1
T56-4	0	0	0	0	0	0	1	1	1	1						1	1				1					1	1	1	1	1
T57-1	1	1	1	1	1	1	1	1	1	1											1					0	0	1	1	1
T57-2	1	0	0	0	0	0	0	0	0	0											0					0	0	0	0	0
T57-3	0	0	0	0	0	0	0	0	0	0											0					1	1	0	0	0
T57-4	0	1	1	1	1	1	1	1	1	1											1					1	1	1	1	1
T60-1	1	0	0	0	0	0	0	0	0	0											0					1	1	1	1	1
T60-2	0	0	0	0	0	0	0	0	0	0											0					0	0	0	0	0
T60-3	1	1	1	1	1	1	1	1	1	1											1					0	0	0	0	0
T60-4	0	1	1	1	1	1	1	1	1	1											1					1	1	1	1	1
T61-1	0	1	1	1	1	1	1	1	1	1	1	1	1	0	0			0			0				0	0	0	1	1	1
T61-2	0	0	1	1	1	1	1	1	1	1	1	1	1	1	1			1			1				1	1	1	1	1	1
T61-3	1	0	0	0	0	0	0	0	0	0	0	0	0	0	0			0			0				0	0	0	0	0	0
T61-4	1	1	0	0	0	0	0	0	0	0	0	0	0	1	1			1			1				1	1	1	0	0	0
T62-1	1	1	1	1	1	1	1	1	1	1											1					0	0	0	0	0
T62-2	0	0	0	0	0	0	0	0	0	0											0					0	0	1	1	1
T62-3	1	0	0	0	0	0	0	0	0	0											0					1	1	1	1	1
T62-4	0	1	1	1	1	1	1	1	1	1											1					1	1	0	0	0
T63-1	0	1	1	1	1	1	1	1	1	1								1			1					1	1	1	1	1
T63-2	0	0	0	0	0	0	0	0	0	0								0			0					0	0	0	0	0
T63-3	1	1	1	1	1	1	1	1	1	0								0			0					0	1	1	1	1
T63-4	1	0	0	0	0	0	0	0	0	1								1			1					1	0	0	0	0
T64-1	0	0	0	0	0	0	0	0	0	0											0					0	0	0	0	0
T64-2	0	0	0	0	1	1	1	1	1	1											1					1	1	0	0	0
T64-3	1	1	1	1	1	1	1	1	1	1											1					1	1	1	1	1
T64-4	1	1	1	1	0	0	0	0	0	0											0					0	0	1	1	1
T66-1	1	1	1	1	1	1	1	1	1	1											1					0	0	0	0	0
T66-2	1	1	1	1	1	1	0	0	0	0											0					0	0	0	0	0
T66-3	0	0	0	0	0	0	0	0	0	0											0					1	1	1	1	1
T66-4	0	0	0	0	0	0	1	1	1	1											1					1	1	1	1	1
T68-1	1	1	1	1	1	1	1	1	1	1											1					1	1	0	0	0
T68-2	1	1	1	1	1	1	0	0	0	0											0					0	0	0	0	0
T68-3	0	0	0	0	0	0	1	1	1	1											1					1	1	1	1	1
T68-4	0	0	0	0	0	0	0	0	0	0											0					0	0	1	1	1
T69-1	1	1	0	0	0	0	0	0	0	0											0					0	0	0	1	1
T69-2	1	1	1	1	1	1	1	1	1	1											1					0	1	0	0	0
T69-3	0	0	0	0	0	0	0	0	0	0											0					1	0	1	1	1
T69-4	0	0	1	1	1	1	1	1	1	1											1					1	1	1	0	0
T70-1	0	0	0	0	0	0	0	0	0	0											0					0	0	0	0	0
T70-2	1	1	1	1	1	1	1	1	1	1											1					1	1	1	0	0
T70-3	0	0	0	1	1	1	1	1	1	1											1					1	1	1	1	1
T70-4	1	1	1	0	0	0	0	0	0	0											0					0	0	0	1	1
T71-1	1	1	1	0	0	0	0	0	0	0											0					0	1	1	1	1
T71-2	0	0	0	0	0	0	0	0	0	0											0					0	0	0	0	0
T71-3	0	0	0	1	1	1	1	1	1	1											1					1	1	1	1	1
T71-4	1	1	1	1	1	1	1	1	1	1											1					1	0	0	0	0
T72-1	1	1	1	1	1	1	1	1	1	1								1			1					1	1	0	0	0
T72-2	0	0	0	0	0	0	0	0	0	0								0			0					0	0	1	1	1
T72-3	1	1	1	0	0	0	0	0	0	0								0			0					0	0	0	0	0
T72-4	0	0	0	1	1	1	1	1	1	1								1			1					1	1	1	1	1
T73-1	0	0	0	0	0	0	0	0	0	0											0					0	0	0	0	0
T73-2	0	0	0	0	1	1	1	1	1	1											1					1	1	1	1	1
T73-3	1	1	1	1	1	1	1	1	1	1											1					1	0	0	0	0
T73-4	1	1	1	1	0	0	0	0	0	0											0					0	1	1	1	1
T74-1	1	1	1	1	1	1	1	1	1	1											1					1	1	1	0	0
T74-2	0	0	1	1	1	1	1	1	1	1											1					1	0	0	0	0
T74-3	0	0	0	0	0	0	0	0	0	0											0					0	0	0	1	1
T74-4	1	1	0	0	0	0	0	0	0	0											0					0	1	1	1	1
T75-1	0	0	0	0	0	0	0	0	0	0											0					0	0	0	0	0
T75-2	1	1	1	1	1	1	0	0	0	0											0					0	0	0	0	0
T75-3	0	0	0	0	0	0	1	1	1	1											1					1	1	1	1	1
T75-4	1	1	1	1	1	1	1	1	1	1											1					1	1	1	1	1
T78-1	1	1	1	1	1	1	1	1	1	1											1					1	0	0	0	0
T78-2	0	0	0	0	0	0	1	1	1	1											1					1	1	1	1	1
T78-3	0	0	0	0	0	0	0	0	0	0											0					0	0	0	0	0
T78-4	1	1	1	1	1	1	0	0	0	0											0					0	1	1	1	1
T79-1	0	0	0	0	0	0	0	0	0	0											0					0	0	0	0	0
T79-2	1	1	1	0	0	0	0	0	0	0											0					0	1	1	1	1
T79-3	1	1	1	1	1	1	1	1	1	1											1					1	0	0	0	0
T79-4	0	0	0	1	1	1	1	1	1	1											1					1	1	1	1	1

## Sheet: B. chr2
Supplementary Data B. PCR-based tetrad genotyping data of Arabidopsis male meiosis: chromosome 2 (Copenhaver et al. 1998)
Marker	RGA	nga1145	m246	mi310	T10J7-t7	THY1B	PLS2	PLS4	PLS8	nga1126	nga361	m323	nga168	BIO2	ML	GBF3	SGCSNP1098
Position (bp)	255465	683625	1130867	2861998	4858409	7089123	8374338	9015700	9934438	11703392	13229491	14942314	16298919	18019881	18647117	19009153	19575827
T1-1	0	0	0	0	0	0	0	0	0	1	1	1	1	1	1	1	1
T1-2	0	0	0	0	0	0	0	0	0	0	0	0	0	0	0	0	0
T1-3	1	1	1	1	1	1	1	1	1	1	1	1	1	1	1	1	1
T1-4	1	1	1	1	1	1	1	1	1	0	0	0	0	0	0	0	0
T2-1	1	1	1	1	1	1	1	1	1	1	1	1	1	1	1	1	1
T2-2	0	0	0	0	0	0	0	0	0	1	1	1	1	1	1	1	1
T2-3	0	0	0	0	0	0	0	0	0	0	0	0	0	0	0	0	0
T2-4	1	1	1	1	1	1	1	1	1	0	0	0	0	0	0	0	0
T3-1	0	0	0	0	0	0	0	0	0	0	0	0	0	0	0	0	0
T3-2	1	1	1	1	1	0	0	0	0	0	0	0	0	0	1	1	1
T3-3	1	1	1	1	1	1	1	1	1	1	1	1	1	1	0	0	0
T3-4	0	0	0	0	0	1	1	1	1	1	1	1	1	1	1	1	1
T4-1	1	1	1	1	1	1	0	0	0	0	0	0	0	0	1	1	1
T4-2	1	1	1	1	1	1	1	1	1	1	1	1	1	1	1	1	1
T4-3	0	0	0	0	0	0	1	1	1	1	1	1	1	1	0	0	0
T4-4	0	0	0	0	0	0	0	0	0	0	0	0	0	0	0	0	0
T5-1	1	1	1	1	1	1	1	1	1	1	1	1	0	0	0	0	0
T5-2	0	0	0	0	0	1	1	1	1	1	1	1	1	1	1	1	1
T5-3	0	0	0	0	0	0	0	0	0	0	0	0	0	0	0	0	0
T5-4	1	1	1	1	1	0	0	0	0	0	0	0	1	1	1	1	1
T6-1	1	1	1	1	1	0	0	0	0	0	0	0	0	0	0	0	0
T6-2	0	0	0	0	0	0	0	0	0	0	0	0	0	0	0	0	0
T6-3	0	0	0	0	0	1	1	1	1	1	1	1	1	1	1	1	1
T6-4	1	1	1	1	1	1	1	1	1	1	1	1	1	1	1	1	1
T7-1	1	1	1	1	1	1	0	0	0	0	0	0	0	0	0	0	0
T7-2	0	0	0	0	0	0	0	0	0	0	0	1	1	1	1	1	1
T7-3	0	0	0	0	0	0	1	1	1	1	1	1	1	1	1	1	1
T7-4	1	1	1	1	1	1	1	1	1	1	1	0	0	0	0	0	0
T8-1	1	0	0	0	0	0	0	0	0	0	0	0	0	1	1	1	1
T8-2	0	1	1	1	1	1	1	1	1	1	1	1	1	1	1	1	1
T8-3	0	0	0	0	0	0	0	0	0	0	0	0	0	0	0	0	0
T8-4	1	1	1	1	1	1	1	1	1	1	1	1	1	0	0	0	0
T10-1	0	0	0	0	0	0	0	0	0	1	1	1	1	1	1	1	1
T10-2	1	1	1	1	1	1	1	1	1	1	1	1	1	1	1	1	1
T10-3	0	0	0	0	0	0	0	0	0	0	0	0	0	0	0	0	0
T10-4	1	1	1	1	1	1	1	1	1	0	0	0	0	0	0	0	0
T11-1	1	1	1	1	1	1	1	1	1	1	1	1	1	1	1	1	1
T11-2	0	0	0	0	0	0	0	0	1	1	1	1	1	1	1	1	1
T11-3	0	0	0	0	0	0	0	0	0	0	0	0	0	0	0	0	0
T11-4	1	1	1	1	1	1	1	1	0	0	0	0	0	0	0	0	0
T12-1	1	1	1	1	1	1	0	0	0	0	0	0	0	0	0	0	0
T12-2	1	1	1	1	1	1	1	1	1	1	1	1	1	1	1	1	0
T12-3	0	0	0	0	0	0	0	0	0	0	0	0	0	0	0	0	1
T12-4	0	0	0	0	0	0	1	1	1	1	1	1	1	1	1	1	1
T13-1	1	1	1	1	1	1	1	1	1	1	1	1	1	1	0	0	0
T13-2	1	1	1	0	0	0	0	0	0	0	0	0	0	0	1	1	1
T13-3	0	0	0	1	1	1	1	1	1	1	1	1	1	1	1	1	1
T13-4	0	0	0	0	0	0	0	0	0	0	0	0	0	0	0	0	0
T14-1	1	1	1	1	1	1	1	1	1	1	1	1	0	0	0	0	0
T14-2	1	1	1	1	1	1	1	1	0	0	0	0	0	0	0	0	0
T14-3	0	0	0	0	0	0	0	0	0	0	0	0	1	1	1	1	1
T14-4	0	0	0	0	0	0	0	0	1	1	1	1	1	1	1	1	1
T18-1	0	1	1	1	1	1	1	1	1	1	1	1	1	1	0	0	0
T18-2	1	1	1	1	1	1	1	1	1	1	1	1	1	1	1	1	1
T18-3	0	0	0	0	0	0	0	0	0	0	0	0	0	0	1	1	1
T18-4	1	0	0	0	0	0	0	0	0	0	0	0	0	0	0	0	0
T20-1	1	1	1	1	1	1	1	1	1	1	1	1	1	1	1	1	1
T20-2	1	1	1	0	0	0	0	0	0	0	0	0	0	0	0	0	0
T20-3	0	0	0	0	0	0	0	0	0	0	0	1	1	1	1	1	1
T20-4	0	0	0	1	1	1	1	1	1	1	1	0	0	0	0	0	0
T27-1	0	0	0	0	0	0	0	0	0	0	0	0	1	1	1	1	1
T27-2	1	1	1	1	1	1	0	0	0	0	0	0	0	0	0	0	0
T27-3	0	0	0	0	0	0	1	1	1	1	1	1	1	1	1	1	1
T27-4	1	1	1	1	1	1	1	1	1	1	1	1	0	0	0	0	0
T28-1	0	0	0	0	0	0	0	0	0	0	0	0	0	0	0	0	0
T28-2	1	0	0	0	0	0	0	0	0	0	1	1	1	1	0	0	0
T28-3	1	1	1	1	1	1	1	1	1	1	0	0	0	0	1	1	1
T28-4	0	1	1	1	1	1	1	1	1	1	1	1	1	1	1	1	1
T29-1	0	0	0	0	0	0	0	0	0	0	0	0	0	0	0	0	0
T29-2	0	0	0	0	0	0	0	0	0	0	1	1	1	1	1	1	1
T29-3	1	1	1	1	1	1	1	1	1	1	0	0	0	0	0	0	0
T29-4	1	1	1	1	1	1	1	1	1	1	1	1	1	1	1	1	1
T30-1	0	1	1	1	1	1	1	1	1	1	1	1	1	1	1	1	0
T30-2	0	0	0	0	0	0	0	0	0	0	0	0	0	0	0	0	1
T30-3	1	1	1	1	1	1	1	1	1	0	0	0	0	0	0	0	0
T30-4	1	0	0	0	0	0	0	0	0	1	1	1	1	1	1	1	1
T31-1	1	1	1	1	1	1	1	1	1	1	0	0	0	0	0	0	0
T31-2	0	0	0	0	0	0	0	0	0	0	1	1	1	1	1	1	1
T31-3	0	0	0	0	0	0	0	0	0	0	0	0	0	1	1	1	1
T31-4	1	1	1	1	1	1	1	1	1	1	1	1	1	0	0	0	0
T32-1	0	0	0	0	0	0	0	0	0	0	0	0	0	0	0	0	0
T32-2	1	1	0	0	0	0	0	0	0	0	0	1	1	1	1	1	1
T32-3	0	0	1	1	1	1	1	1	1	1	1	1	1	1	1	1	1
T32-4	1	1	1	1	1	1	1	1	1	1	1	0	0	0	0	0	0
T33-1	1	1	1	1	1	1	1	1	1	0	0	0	0	0	0	0	0
T33-2	1	1	1	1	1	1	1	1	1	1	1	1	1	1	1	1	1
T33-3	0	0	0	0	0	0	0	0	0	0	0	0	0	0	0	0	0
T33-4	0	0	0	0	0	0	0	0	0	1	1	1	1	1	1	1	1
T34-1	0	0	0	0	1	1	1	1	1	1	1	1	1	0	0	0	0
T34-2	0	0	0	0	0	0	0	0	0	0	0	0	0	0	0	0	0
T34-3	1	1	1	1	1	1	1	1	1	1	1	1	0	1	1	1	1
T34-4	1	1	1	1	0	0	0	0	0	0	0	0	1	1	1	1	1
T35-1	1	1	1	1	1	1	1	1	1	1	1	1	1	1	1	1	1
T35-2	0	0	0	0	0	1	1	1	1	1	1	1	1	1	1	1	1
T35-3	1	1	1	1	1	0	0	0	0	0	0	0	0	0	0	0	0
T35-4	0	0	0	0	0	0	0	0	0	0	0	0	0	0	0	0	0
T36-1	1	1	1	1	1	1	1	0	0	0	0	1	1	1	1	1	0
T36-2	0	0	0	0	0	0	0	1	1	1	1	0	0	0	0	0	0
T36-3	0	0	0	0	0	0	0	0	0	0	0	0	0	0	0	0	1
T36-4	1	1	1	1	1	1	1	1	1	1	1	1	1	1	1	1	1
T37-1	1	1	1	1	1	1	1	1	1	1	1	1	1	0	0	0	0
T37-2	0	0	0	0	0	0	0	0	0	0	0	0	0	1	1	1	1
T37-3	1	0	0	0	0	0	0	0	0	0	0	0	0	0	0	0	0
T37-4	0	1	1	1	1	1	1	1	1	1	1	1	1	1	1	1	1
T38-1	0	0	0	0	0	0	0	0	1	1	1	1	1	1	1	1	0
T38-2	0	0	0	0	0	0	0	0	0	0	0	0	0	0	0	0	0
T38-3	1	1	1	1	1	1	1	1	1	1	1	1	1	1	1	1	1
T38-4	1	1	1	1	1	1	1	1	0	0	0	0	0	0	0	0	1
T39-1	1	1	1	1	1	1	1	1	1	1	1	1	0	0	0	0	0
T39-2	1	0	0	0	0	0	0	0	0	0	0	0	1	1	1	1	1
T39-3	0	0	0	0	0	0	0	0	0	0	0	0	0	0	0	0	0
T39-4	0	1	1	1	1	1	1	1	1	1	1	1	1	1	1	1	1
T40-1	0	0	0	0	0	0	0	0	0	0	0	0	0	0	0	0	1
T40-2	1	1	1	1	1	0	0	0	0	0	0	0	0	0	0	0	0
T40-3	0	0	0	0	0	1	1	1	1	1	1	1	1	1	1	1	1
T40-4	1	1	1	1	1	1	1	1	1	1	1	1	1	1	1	1	0
T41-1	0	0	0	0	0	0	0	0	0	1	1	1	1	1	1	1	1
T41-2	1	1	1	1	1	1	1	1	1	1	1	1	1	0	0	0	0
T41-3	0	0	0	0	0	0	0	0	0	0	0	0	0	1	1	1	1
T41-4	1	1	1	1	1	1	1	1	1	0	0	0	0	0	0	0	0
T42-1	0	0	0	0	0	0	0	0	0	0	0	0	0	0	0	0	0
T42-2	0	0	0	0	0	0	0	0	0	0	1	1	1	1	1	1	1
T42-3	1	1	1	1	1	1	1	1	1	1	0	0	0	0	0	0	0
T42-4	1	1	1	1	1	1	1	1	1	1	1	1	1	1	1	1	1
T43-1	0	0	0	0	0	0	0	0	0	0	0	0	0	0	0	0	0
T43-2	1	1	1	1	1	1	1	1	1	1	1	1	1	1	1	1	1
T43-3	1	1	1	1	1	1	1	0	0	0	0	0	0	0	0	0	0
T43-4	0	0	0	0	0	0	0	1	1	1	1	1	1	1	1	1	1
T44-1	0	0	0	0	0	1	1	1	1	1	1	1	1	1	1	1	1
T44-2	1	1	1	1	1	0	0	0	0	0	0	0	0	0	0	1	1
T44-3	1	1	1	1	1	1	1	1	1	1	1	1	1	1	1	0	0
T44-4	0	0	0	0	0	0	0	0	0	0	0	0	0	0	0	0	0
T45-1	1	1	1	1	1	1	1	1	1	1	1	1	0	0	0	0	0
T45-2	1	1	1	0	0	0	0	0	0	0	0	0	0	0	0	0	0
T45-3	0	0	0	0	0	0	0	0	0	0	0	0	1	1	1	1	1
T45-4	0	0	0	1	1	1	1	1	1	1	1	1	1	1	1	1	1
T46-1	0	0	0	0	0	0	0	0	0	0	0	0	0	0	0	0	0
T46-2	1	1	1	1	1	1	1	1	1	1	1	1	1	1	1	1	1
T46-3	0	1	1	1	1	1	1	1	1	1	1	1	1	0	0	0	0
T46-4	1	0	0	0	0	0	0	0	0	0	0	0	0	1	1	1	1
T48-1	0	0	0	0	0	0	0	0	0	0	0	0	0	0	0	0	0
T48-2	1	1	1	1	1	1	1	1	1	1	1	1	1	1	1	1	1
T48-3	0	0	0	0	0	0	1	1	1	1	1	1	1	1	0	0	0
T48-4	1	1	1	1	1	1	0	0	0	0	0	0	0	0	1	1	1
T49-1	0	0	0	0	0	0	0	1	1	1	1	1	1	0	0	0	0
T49-2	1	1	1	1	1	1	1	0	0	0	0	0	0	1	1	1	1
T49-3	1	1	1	1	1	1	1	1	1	1	1	1	1	1	1	1	1
T49-4	0	0	0	0	0	0	0	0	0	0	0	0	0	0	0	0	0
T52-1	1	0	0	0	0	0	0	0	0	0	1	1	1	1	1	1	1
T52-2	0	1	1	1	1	1	1	1	1	1	0	0	0	0	0	0	0
T52-3	0	0	0	0	0	0	0	0	0	0	0	0	0	0	0	0	0
T52-4	1	1	1	1	1	1	1	1	1	1	1	1	1	1	1	1	1
T53-1	1	1	1	1	1	1	1	1	1	1	1	1	0	0	0	0	0
T53-2	0	0	0	0	0	0	0	0	0	0	0	0	0	0	0	0	0
T53-3	0	0	0	0	0	0	0	0	1	1	1	1	1	1	1	1	1
T53-4	1	1	1	1	1	1	1	1	0	0	0	0	1	1	1	1	1
T55-1	0	0	0	0	0	0	0	0	0	0	0	0	0	0	0	0	0
T55-2	1	1	1	1	1	1	1	1	1	1	1	1	1	0	0	0	0
T55-3	1	1	1	0	0	0	0	0	0	0	0	0	0	1	1	1	1
T55-4	0	0	0	1	1	1	1	1	1	1	1	1	1	1	1	1	1
T56-1	1	1	1	1	1	1	1	1	1	1	1	1	1	1	1	1	1
T56-2	0	0	0	1	1	1	1	1	1	1	0	0	0	0	0	0	0
T56-3	1	1	1	0	0	0	0	0	0	0	1	1	1	1	1	1	1
T56-4	0	0	0	0	0	0	0	0	0	0	0	0	0	0	0	0	0
T57-1	0	0	0	0	0	0	0	0	0	0	1	1	1	1	1	1	1
T57-2	1	1	1	1	1	1	1	1	1	1	0	0	0	0	0	0	0
T57-3	1	1	1	1	1	1	1	1	1	1	1	1	1	1	1	1	1
T57-4	0	0	0	0	0	0	0	0	0	0	0	0	0	0	0	0	0
T60-1	0	0	0	0	0	0	0	0	0	0	0	1	1	1	1	1	1
T60-2	0	0	0	0	0	0	1	1	1	1	1	1	1	1	1	1	1
T60-3	1	1	1	1	1	1	0	0	0	0	0	0	0	0	0	0	0
T60-4	1	1	1	1	1	1	1	1	1	1	1	0	0	0	0	0	0
T61-1	1	0	0	0	0	0	0	0	0	0	0	1	1	1	1	1	1
T61-2	1	1	1	1	1	1	1	1	1	1	1	1	1	1	1	1	1
T61-3	0	0	0	0	0	0	0	0	0	0	0	0	0	0	0	0	0
T61-4	0	1	1	1	1	1	1	1	1	1	1	0	0	0	0	0	0
T62-1	0	0	0	0	0	0	0	0	0	1	1	1	1	1	1	1	1
T62-2	1	1	1	1	1	1	1	1	1	0	0	0	0	0	0	0	0
T62-3	1	1	1	1	1	1	1	1	1	1	1	1	1	1	1	1	1
T62-4	0	0	0	0	0	0	0	0	0	0	0	0	0	0	0	0	0
T63-1	0	0	0	0	0	0	0	0	0	0	0	0	0	0	0	0	0
T63-2	0	1	1	1	1	1	1	1	0	0	0	0	0	0	0	0	0
T63-3	1	1	1	1	1	1	1	1	1	1	1	1	1	1	1	1	1
T63-4	1	0	0	0	0	0	0	0	1	1	1	1	1	1	1	1	1
T64-1	1	1	1	1	1	1	1	1	1	0	0	1	1	1	1	1	1
T64-2	0	0	0	0	0	0	0	0	0	0	0	0	0	0	0	0	0
T64-3	0	0	0	0	0	0	0	0	0	1	1	0	0	0	0	0	0
T64-4	1	1	1	1	1	1	1	1	1	1	1	1	1	1	1	1	1
T66-1	1	1	1	1	1	1	0	0	0	0	0	0	0	0	0	0	0
T66-2	0	0	0	0	0	0	0	0	0	0	0	0	0	0	0	0	0
T66-3	0	0	0	0	0	0	1	1	1	1	1	1	1	1	1	1	1
T66-4	1	1	1	1	1	1	1	1	1	1	1	1	1	1	1	1	1
T68-1	1	1	1	1	1	1	1	1	1	1	1	1	1	1	1	1	1
T68-2	1	1	0	0	0	0	0	0	0	0	0	0	0	0	0	0	0
T68-3	0	0	1	1	1	1	1	1	1	1	0	0	0	0	0	0	0
T68-4	0	0	0	0	0	0	0	0	0	0	1	1	1	1	1	1	1
T69-1	1	0	0	0	0	0	0	0	0	0	0	0	0	0	0	0	0
T69-2	1	1	1	1	1	1	1	1	1	1	1	1	1	1	1	1	1
T69-3	0	0	0	0	0	0	1	1	1	1	1	1	1	1	1	1	1
T69-4	0	1	1	1	1	1	0	0	0	0	0	0	0	0	0	0	0
T70-1	0	0	0	0	0	0	0	0	0	0	0	0	0	1	1	1	1
T70-2	0	0	0	1	1	1	1	1	1	1	1	1	1	0	0	0	0
T70-3	1	1	1	1	1	1	1	1	1	1	1	1	1	1	1	1	1
T70-4	1	1	1	0	0	0	0	0	0	0	0	0	0	0	0	0	0
T71-1	0	0	0	0	0	0	0	0	0	0	0	0	0	0	0	0	0
T71-2	1	0	0	0	0	0	0	0	0	0	0	1	1	1	1	1	1
T71-3	0	1	1	1	1	1	1	1	1	1	1	0	0	0	0	0	0
T71-4	1	1	1	1	1	1	1	1	1	1	1	1	1	1	1	1	1
T72-1	0	0	0	0	0	1	1	1	1	1	1	1	1	1	1	1	1
T72-2	1	1	1	1	1	1	1	1	1	1	1	1	1	1	1	1	1
T72-3	1	1	1	1	1	0	0	0	0	0	0	0	0	0	0	0	0
T72-4	0	0	0	0	0	0	0	0	0	0	0	0	0	0	0	0	0
T73-1	0	0	0	0	0	0	0	0	0	1	1	1	1	1	1	1	1
T73-2	1	1	1	1	1	1	1	1	1	1	1	1	1	1	1	1	1
T73-3	1	1	1	1	1	1	1	1	1	0	0	0	0	0	0	0	0
T73-4	0	0	0	0	0	0	0	0	0	0	0	0	0	0	0	0	0
T74-1	1	1	1	1	1	1	0	0	0	0	0	0	0	0	0	0	0
T74-2	1	1	1	1	1	1	1	1	1	1	1	1	1	1	1	1	0
T74-3	0	0	0	0	0	0	0	0	0	0	0	0	0	0	0	0	1
T74-4	0	0	0	0	0	0	1	1	1	1	1	1	1	1	1	1	1
T75-1	0	0	0	0	0	0	1	1	1	1	1	1	1	1	1	1	1
T75-2	0	0	0	0	0	0	0	0	0	0	0	0	0	0	0	0	0
T75-3	1	1	1	1	1	1	1	1	1	1	1	0	0	0	0	0	0
T75-4	1	1	1	1	1	1	0	0	0	0	0	1	1	1	1	1	1
T78-1	1	1	0	0	0	0	0	0	0	0	0	0	0	1	1	1	1
T78-2	0	0	0	0	0	0	0	0	0	0	0	0	0	0	0	0	0
T78-3	0	0	1	1	1	1	1	1	1	1	1	1	1	0	0	0	0
T78-4	1	1	1	1	1	1	1	1	1	1	1	1	1	1	1	1	1
T79-1	0	0	0	0	0	0	0	0	0	0	0	0	0	1	1	1	1
T79-2	0	0	0	0	0	0	0	0	0	0	0	0	0	0	0	0	0
T79-3	1	1	1	1	1	1	1	1	1	1	1	1	1	1	1	1	1
T79-4	1	1	1	1	1	1	1	1	1	1	1	1	1	0	0	0	0
T90-1	1	0	0	0	0	0	0	0	0	0	0	0	1	1	1	1	1
T90-2	0	1	1	1	1	1	1	1	1	1	1	1	1	1	1	1	1
T90-3	1	1	1	1	1	1	1	1	1	1	1	1	0	0	0	0	0
T90-4	0	0	0	0	0	0	0	0	0	0	0	0	0	0	0	0	0
T92-1	0	0	0	0	0	0	0	0	0	0	0	0	0	0	0	0	0
T92-2	1	1	1	1	1	1	1	1	1	1	1	1	1	0	0	0	0
T92-3	0	0	0	0	0	0	0	0	0	1	1	1	1	1	1	1	1
T92-4	1	1	1	1	1	1	1	1	1	0	0	0	0	1	1	1	1
T98-1	0	0	0	0	0	1	1	1	1	1	1	1	1	1	1	1	1
T98-2	1	1	1	1	1	0	0	0	0	0	0	0	0	0	0	0	0
T98-3	1	1	1	1	1	1	1	1	1	1	1	1	1	0	0	0	0
T98-4	0	0	0	0	0	0	0	0	0	0	0	0	0	1	1	1	1
T101-1	0	0	0	0	0	0	0	0	0	0	0	0	0	0	0	0	0
T101-2	1	1	1	1	1	0	0	0	0	0	0	0	0	0	0	0	0
T101-3	1	1	1	1	1	1	1	1	1	1	1	1	1	1	1	1	1
T101-4	0	0	0	0	0	1	1	1	1	1	1	1	1	1	1	1	1
T111-1	1	1	1	1	1	1	1	1	1	1	0	0	0	0	0	0	0
T111-2	1	1	0	0	0	0	0	0	0	0	1	1	1	1	1	1	1
T111-3	0	0	1	1	1	1	1	1	1	1	1	1	1	1	1	1	1
T111-4	0	0	0	0	0	0	0	0	0	0	0	0	0	0	0	0	0
T115-1	1	1	1	0	0	0	0	0	0	0	0	0	0	0	0	0	0
T115-2	1	1	1	1	1	1	1	1	1	1	1	1	1	1	1	1	1
T115-3	0	0	0	1	1	1	1	1	1	1	1	1	1	1	1	1	1
T115-4	0	0	0	0	0	0	0	0	0	0	0	0	0	0	0	0	0
T121-1	0	0	0	0	0	0	0	0	0	0	0	1	1	1	1	1	1
T121-2	1	1	1	1	1	1	0	0	0	0	0	0	0	0	0	0	0
T121-3	0	0	0	0	0	0	1	1	1	1	1	0	0	0	0	0	0
T121-4	1	1	1	1	1	1	1	1	1	1	1	1	1	1	1	1	1
T122-1	1	1	1	1	1	1	1	1	1	1	1	1	1	0	0	0	0
T122-2	1	1	1	1	1	1	1	1	1	1	1	1	1	1	1	1	1
T122-3	0	0	0	0	0	0	0	0	0	0	0	0	0	1	1	1	1
T122-4	0	0	0	0	0	0	0	0	0	0	0	0	0	0	0	0	0
T123-1	1	1	1	1	1	1	1	1	1	1	1	1	1	0	0	0	0
T123-2	0	0	0	0	0	1	1	1	1	1	1	1	1	1	1	1	1
T123-3	0	0	0	0	0	0	0	0	0	0	0	0	0	0	0	0	0
T123-4	1	1	1	1	1	0	0	0	0	0	0	0	0	1	1	1	1
T128-1	1	1	1	1	1	1	1	1	1	1	1	1	0	0	0	0	0
T128-2	0	0	0	0	0	1	1	1	1	1	1	1	1	1	1	1	1
T128-3	0	0	0	0	0	0	0	0	0	0	0	0	1	1	1	1	1
T128-4	1	1	1	1	1	0	0	0	0	0	0	0	0	0	0	0	0
T130-1	1	1	1	1	1	0	0	0	0	0	0	0	0	0	0	0	0
T130-2	0	0	0	0	0	0	0	0	0	0	0	0	0	0	1	1	1
T130-3	1	1	1	1	1	1	1	1	1	1	1	1	1	1	0	0	0
T130-4	0	0	0	0	0	1	1	1	1	1	1	1	1	1	1	1	1
T133-1	1	1	0	0	0	0	0	0	0	0	0	0	0	1	1	1	1
T133-2	0	0	0	0	0	0	0	0	0	0	0	0	0	0	0	0	0
T133-3	0	0	1	1	1	1	1	1	1	1	1	1	1	1	1	1	1
T133-4	1	1	1	1	1	1	1	1	1	1	1	1	1	0	0	0	0
T135-1	0	0	0	0	0	0	1	1	1	1	0	0	0	0	0	0	0
T135-2	1	1	1	1	1	1	1	1	1	1	1	1	1	1	1	1	1
T135-3	0	0	0	0	0	0	0	0	0	0	1	1	1	1	1	1	1
T135-4	1	1	1	1	1	1	0	0	0	0	0	0	0	0	0	0	0
T137-1	1	1	1	0	0	0	0	0	0	0	0	0	0	0	0	0	0
T137-2	0	0	0	0	0	0	1	1	1	1	1	1	1	1	1	1	1
T137-3	0	0	0	1	1	1	0	0	0	0	0	0	0	0	0	0	0
T137-4	1	1	1	1	1	1	1	1	1	1	1	1	1	1	1	1	1
T138-1	0	1	1	1	1	1	1	1	1	1	1	1	1	1	1	1	1
T138-2	1	1	1	1	1	1	1	1	1	1	0	0	0	0	0	0	0
T138-3	0	0	0	0	0	0	0	0	0	0	0	0	0	0	0	0	0
T138-4	1	0	0	0	0	0	0	0	0	0	1	1	1	1	1	1	1
T142-1	0	0	0	0	0	0	0	0	0	0	0	0	0	0	0	0	0
T142-2	0	0	0	0	0	0	0	0	0	1	1	1	1	1	1	1	1
T142-3	1	1	1	1	1	1	1	1	1	1	1	1	1	1	0	0	0
T142-4	1	1	1	1	1	1	1	1	1	0	0	0	0	0	1	1	1
T146-1	1	1	1	1	1	1	1	1	1	1	1	1	0	0	0	0	0
T146-2	1	1	1	0	0	0	0	0	0	0	0	0	0	0	0	0	0
T146-3	0	0	0	0	0	0	0	0	0	0	0	0	1	1	1	1	1
T146-4	0	0	0	1	1	1	1	1	1	1	1	1	1	1	1	1	1
T160-1	1	1	1	1	1	1	0	0	0	0	0	0	0	0	0	0	0
T160-2	0	0	0	0	0	0	1	1	1	1	1	1	1	1	1	1	1
T160-3	1	1	1	1	1	1	1	1	1	1	1	1	1	1	1	1	1
T160-4	0	0	0	0	0	0	0	0	0	0	0	0	0	0	0	0	0
T164-1	1	1	1	1	1	1	1	1	1	1	1	0	0	0	0	0	0
T164-2	0	0	0	0	0	0	0	0	0	0	0	0	0	0	0	0	0
T164-3	1	1	1	1	1	1	1	1	1	1	1	1	1	1	1	1	1
T164-4	0	0	0	0	0	0	0	0	0	0	0	1	1	1	1	1	1
T170-1	1	1	1	1	1	1	1	1	1	1	1	1	1	1	1	1	1
T170-2	0	0	0	0	0	0	0	0	0	0	0	0	0	0	0	0	0
T170-3	0	1	1	1	1	1	1	1	1	1	1	1	1	0	0	0	0
T170-4	1	0	0	0	0	0	0	0	0	0	0	0	0	1	1	1	1
T173-1	0	0	0	0	0	0	0	0	0	0	0	0	0	0	0	0	0
T173-2	0	0	0	0	0	0	0	0	0	0	0	1	1	1	1	1	1
T173-3	1	1	1	1	1	1	1	1	1	1	1	1	1	1	1	1	1
T173-4	1	1	1	1	1	1	1	1	1	1	1	0	0	0	0	0	0
T179-1	1	1	1	1	1	1	1	1	1	1	1	1	1	1	1	1	1
T179-2	0	0	0	1	1	1	1	1	1	0	0	0	0	0	0	0	0
T179-3	0	0	0	0	0	0	0	0	0	1	1	1	1	1	1	1	1
T179-4	1	1	1	0	0	0	0	0	0	0	0	0	0	0	0	0	0
T191-1	0	0	0	0	0	0	0	0	0	0	0	0	0	0	0	0	0
T191-2	1	0	0	0	0	0	0	0	0	0	0	0	0	0	0	0	1
T191-3	0	1	1	1	1	1	1	1	1	1	1	1	1	1	1	1	1
T191-4	1	1	1	1	1	1	1	1	1	1	1	1	1	1	1	1	0
206-1	0	0	0	0	0	0	0	0	0	0	0	0	0	0	0	0	0
206-2	1	1	1	1	1	1	1	1	1	1	1	1	1	1	0	0	0
206-3	1	1	1	1	1	1	1	1	1	1	1	1	1	1	1	1	1
206-4	0	0	0	0	0	0	0	0	0	0	0	0	0	0	1	1	1
222-1	1	1	1	1	1	0	0	0	0	0	0	0	0	0	0	0	0
222-2	0	0	0	0	0	0	0	0	0	0	0	0	0	0	0	0	0
222-3	1	1	1	1	1	1	1	1	1	1	1	1	1	1	1	1	1
222-4	0	0	0	0	0	1	1	1	1	1	1	1	1	1	1	1	1
224-1	1	1	1	1	1	1	1	1	1	1	1	1	1	1	1	1	1
224-2	0	0	0	0	0	0	0	0	0	0	0	0	0	0	0	0	0
224-3	1	1	1	1	1	1	1	1	1	1	1	0	0	0	1	1	1
224-4	0	0	0	0	0	0	0	0	0	0	0	1	1	1	0	0	0
227-1	1	1	1	1	1	1	1	1	1	1	1	1	1	1	1	1	1
227-2	0	0	0	0	0	0	0	0	0	0	0	0	0	0	0	0	0
227-3	0	0	0	0	0	1	1	1	1	1	1	1	1	1	1	1	1
227-4	1	1	1	1	1	0	0	0	0	0	0	0	0	0	0	0	0
229-1	0	0	0	0	0	0	0	0	0	0	0	0	0	0	0	0	0
229-2	0	0	0	0	0	0	0	0	0	0	0	0	0	0	0	0	0
229-3	1	1	1	1	1	1	1	1	1	1	1	1	1	1	1	1	1
229-4	1	1	1	1	1	1	1	1	1	1	1	1	1	1	1	1	1
235-1	0	0	0	0	0	0	0	0	0	0	0	0	0	0	0	0	0
235-2	1	1	1	1	1	0	0	0	0	0	0	0	0	0	0	1	1
235-3	0	0	0	0	0	1	1	1	1	1	1	1	1	1	1	0	0
235-4	1	1	1	1	1	1	1	1	1	1	1	1	1	1	1	1	1
250-1	0	0	0	0	0	0	0	0	0	0	0	0	0	0	0	0	0
250-2	0	0	0	0	0	0	0	0	0	0	0	1	1	1	1	1	1
250-3	1	1	1	1	1	1	1	1	1	1	1	0	0	0	0	0	0
250-4	1	1	1	1	1	1	1	1	1	1	1	1	1	1	1	1	1
259-1	0	0	0	0	0	0	0	0	0	1	1	1	1	1	1	1	1
259-2	0	0	0	0	0	0	0	0	0	0	0	0	0	0	0	1	1
259-3	1	1	1	1	1	1	1	1	1	1	1	1	1	1	1	0	0
259-4	1	1	1	1	1	1	1	1	1	0	0	0	0	0	0	0	0
260-1	0	0	0	0	0	0	0	0	0	1	1	1	1	1	1	1	1
260-2	1	1	1	1	1	1	1	1	1	1	1	1	1	1	1	1	1
260-3	1	1	1	1	1	1	1	1	1	0	0	0	0	0	0	0	0
260-4	0	0	0	0	0	0	0	0	0	0	0	0	0	0	0	0	0
267-1	1	1	1	1	1	1	1	1	1	1	1	1	0	0	0	0	0
267-2	0	0	0	0	0	0	0	0	0	0	0	0	1	1	1	1	1
267-3	0	0	0	0	0	0	0	0	1	1	1	1	1	1	1	1	1
267-4	1	1	1	1	1	1	1	1	0	0	0	0	0	0	0	0	0
276-1	0	0	0	0	0	0	0	0	0	0	0	0	0	0	0	0	0
276-2	1	1	1	1	1	1	1	1	1	1	1	1	1	1	1	1	1
276-3	0	0	0	0	1	1	1	1	1	1	1	1	1	0	0	0	0
276-4	1	1	1	1	0	0	0	0	0	0	0	0	0	1	1	1	1
293-1	0	0	0	0	0	0	0	0	0	0	0	0	0	0	0	0	0
293-2	1	1	1	1	1	1	1	1	1	1	1	1	1	1	1	1	1
293-3	0	0	0	0	0	0	0	0	0	0	1	1	1	1	1	1	1
293-4	1	1	1	1	1	1	1	1	1	1	0	0	0	0	0	0	0
296-1	1	1	1	1	1	1	1	1	1	1	1	1	1	1	1	1	1
296-2	1	1	1	1	1	0	0	0	0	0	0	0	0	0	0	0	0
296-3	0	0	0	0	0	0	0	0	0	0	0	0	0	0	0	0	0
296-4	0	0	0	0	0	1	1	1	1	1	1	1	1	1	1	1	1
297-1	1	1	1	1	1	1	1	1	1	1	1	1	1	1	1	1	1
297-2	1	1	1	1	1	1	1	1	1	1	1	1	0	0	0	0	0
297-3	0	0	0	0	0	0	0	0	0	0	0	0	1	0	0	0	0
297-4	0	0	0	0	0	0	0	0	0	0	0	0	0	1	1	1	1
298-1	1	0	0	0	0	0	0	0	0	1	1	1	1	1	1	1	1
298-2	0	1	1	1	1	1	1	1	1	0	0	0	0	0	0	0	0
298-3	0	0	0	0	0	0	0	0	0	0	0	0	0	0	0	0	0
298-4	1	1	1	1	1	1	1	1	1	1	1	1	1	1	1	1	1
299-1	0	0	0	0	0	0	0	0	0	0	0	0	0	0	0	0	0
299-2	1	1	1	1	1	0	0	0	0	0	0	0	0	1	1	1	1
299-3	1	1	1	1	1	1	1	1	1	1	1	1	1	0	0	0	0
299-4	0	0	0	0	0	1	1	1	1	1	1	1	1	1	1	1	1
302-1	0	0	0	0	0	0	0	0	0	0	0	0	0	0	0	0	0
302-2	1	1	1	0	0	0	0	0	0	0	0	0	0	0	0	0	1
302-3	0	0	0	1	1	1	1	1	1	1	1	1	1	1	1	1	1
302-4	1	1	1	1	1	1	1	1	1	1	1	1	1	1	1	1	0
309-1	0	1	1	1	1	1	1	1	1	1	1	1	1	1	1	1	1
309-2	1	1	1	1	1	1	1	1	1	1	1	0	0	0	0	0	0
309-3	0	0	0	0	0	0	0	0	0	0	0	0	0	0	0	0	0
309-4	1	0	0	0	0	0	0	0	0	0	0	1	1	1	1	1	1
313-1	1	1	1	1	1	1	1	1	1	1	1	1	1	1	1	1	1
313-2	0	0	0	0	0	0	0	0	0	1	1	1	1	1	1	1	1
313-3	0	0	0	0	0	0	0	0	0	0	0	0	0	0	0	0	0
313-4	1	1	1	1	1	1	1	1	1	0	0	0	0	0	0	0	0
314-1	0	0	0	0	0	0	0	0	0	0	0	0	0	0	0	0	0
314-2	0	0	0	0	0	0	0	0	0	0	1	1	1	1	1	1	1
314-3	1	1	1	1	1	1	1	1	1	1	0	0	0	0	0	0	0
314-4	1	1	1	1	1	1	1	1	1	1	1	1	1	1	1	1	1
317-1	0	0	0	0	0	0	0	0	0	0	0	0	0	0	0	0	0
317-2	1	1	1	1	1	1	0	0	0	0	0	0	0	1	1	1	1
317-3	0	0	0	0	0	0	1	1	1	1	1	1	1	0	0	0	0
317-4	1	1	1	1	1	1	1	1	1	1	1	1	1	1	1	1	1
321-1	1	1	1	1	1	1	1	1	1	1	1	1	1	1	1	0	0
321-2	0	0	0	0	0	0	0	0	0	0	0	0	0	0	0	0	0
321-3	1	1	1	1	1	1	1	1	0	0	0	0	0	0	0	1	1
321-4	0	0	0	0	0	0	0	0	1	1	1	1	1	1	1	1	1
323-1	1	1	1	1	1	1	1	1	1	1	1	1	0	0	0	0	0
323-2	0	0	0	0	0	0	0	0	0	0	0	0	0	0	0	0	0
323-3	0	0	0	0	0	1	1	1	1	1	1	1	1	1	1	1	1
323-4	1	1	1	1	1	0	0	0	0	0	0	0	1	1	1	1	1
324-1	0	0	0	0	0	1	1	1	1	1	1	1	1	1	1	1	1
324-2	1	1	1	1	1	0	0	0	0	0	0	0	0	1	1	1	1
324-3	0	0	0	0	0	0	0	0	0	0	0	0	0	0	0	0	0
324-4	1	1	1	1	1	1	1	1	1	1	1	1	1	0	0	0	0
325-1	1	1	1	1	1	1	1	1	1	1	1	1	1	1	1	1	1
325-2	0	0	0	0	0	0	0	0	0	0	0	0	0	0	0	0	0
325-3	1	1	1	1	1	1	1	0	0	0	0	0	0	0	0	0	0
325-4	0	0	0	0	0	0	0	1	1	1	1	1	1	1	1	1	1
331-1	0	0	0	0	0	0	0	0	0	0	0	0	0	0	0	0	0
331-2	1	1	1	1	1	1	0	0	0	0	0	0	0	0	0	0	0
331-3	1	1	1	1	1	1	1	1	1	1	1	1	1	1	1	1	1
331-4	0	0	0	0	0	0	1	1	1	1	1	1	1	1	1	1	1
341-1	0	0	0	0	0	0	0	0	0	0	0	0	0	0	0	0	0
341-2	1	1	1	1	1	1	1	1	1	1	1	1	1	1	0	1	1
341-3	0	0	0	0	0	0	0	0	0	0	0	0	0	0	1	1	1
341-4	1	1	1	1	1	1	1	1	1	1	1	1	1	1	1	0	0
344-1	0	0	0	0	0	0	0	0	0	0	0	0	0	0	0	0	0
344-2	0	0	0	0	0	0	1	1	1	1	1	1	1	1	1	1	1
344-3	1	1	1	1	1	1	0	0	0	0	0	0	0	0	0	0	0
344-4	1	1	1	1	1	1	1	1	1	1	1	1	1	1	1	1	1
347-1	0	0	0	1	1	1	1	1	1	1	1	1	0	0	0	0	0
347-2	1	1	1	1	1	1	1	1	1	1	1	1	1	1	1	1	1
347-3	0	0	0	0	0	0	0	0	0	0	0	0	0	0	0	0	0
347-4	1	1	1	0	0	0	0	0	0	0	0	0	1	1	1	1	1
365-1	0	0	0	0	0	0	0	0	0	0	0	0	0	0	0	0	0
365-2	1	1	1	1	1	1	1	1	1	1	1	0	0	0	0	0	0
365-3	1	1	1	1	1	1	1	1	1	1	1	1	1	1	1	1	1
365-4	0	0	0	0	0	0	0	0	0	0	0	0	1	1	1	1	1
366-1	0	0	0	0	0	0	0	0	0	0	0	0	0	0	0	0	0
366-2	1	1	0	0	0	0	0	0	0	1	1	1	1	1	1	1	1
366-3	1	1	1	1	1	1	1	1	1	0	0	0	0	0	0	0	0
366-4	0	0	1	1	1	1	1	1	1	1	1	1	1	1	1	1	1
375-1	1	1	1	1	1	1	0	0	0	0	0	0	0	0	0	0	0
375-2	0	0	0	0	0	0	0	0	0	0	0	0	0	0	0	1	1
375-3	0	0	0	0	0	0	1	1	1	1	1	1	1	1	1	0	0
375-4	1	1	1	1	1	1	1	1	1	1	1	1	1	1	1	1	1
384-1	0	0	0	0	0	0	1	1	1	1	1	1	1	1	1	1	1
384-2	0	0	0	0	0	0	0	0	0	0	0	0	0	0	0	0	0
384-3	1	1	1	1	1	1	1	1	1	1	1	1	1	0	0	0	0
384-4	1	1	1	1	1	1	0	0	0	0	0	0	0	1	1	1	1
388-1	0	0	0	0	0	0	0	0	0	0	0	0	0	0	0	1	1
388-2	0	0	0	0	1	1	1	1	1	1	1	1	1	1	1	0	0
388-3	1	1	1	1	1	1	1	1	1	1	1	1	1	1	1	1	1
388-4	1	1	1	1	0	0	0	0	0	0	0	0	0	0	0	0	0
389-1	0	0	0	1	1	1	1	1	1	1	0	0	0	0	0	0	0
389-2	1	1	1	1	1	1	1	1	1	1	1	1	1	1	1	1	1
389-3	1	1	1	0	0	0	0	0	0	0	0	0	0	0	0	0	0
389-4	0	0	0	0	0	0	0	0	0	0	1	1	1	1	1	1	1
392-1	1	1	1	1	1	1	1	1	1	1	1	1	1	0	0	0	0
392-2	1	1	1	1	1	1	1	1	1	1	1	1	1	1	1	1	1
392-3	0	0	0	0	0	0	0	0	0	0	0	0	0	0	0	0	0
392-4	0	0	0	0	0	0	0	0	0	0	0	0	0	1	1	1	1
393-1	0	0	0	0	0	0	0	0	0	0	0	0	0	0	0	0	0
393-2	1	1	1	1	1	1	1	1	1	1	1	1	1	1	1	1	1
393-3	1	1	1	1	1	1	1	1	1	0	0	0	0	0	0	0	0
393-4	0	0	0	0	0	0	0	0	0	1	1	1	1	1	1	1	1
395-1	0	0	0	0	0	0	0	0	0	0	0	0	0	0	0	0	0
395-2	0	0	0	0	0	0	0	0	0	1	1	1	1	1	1	1	1
395-3	1	1	1	1	1	1	1	1	1	1	1	1	1	1	1	1	1
395-4	1	1	1	1	1	1	1	1	1	0	0	0	0	0	0	0	0
397-1	0	0	0	0	0	0	1	1	1	1	1	1	1	1	1	1	1
397-2	0	0	0	0	0	0	0	0	0	0	0	0	0	0	0	0	0
397-3	1	1	1	1	1	1	0	0	0	0	0	0	0	0	0	0	0
397-4	1	1	1	1	1	1	1	1	1	1	1	1	1	1	1	1	1
401-1	0	0	0	0	0	1	1	1	1	1	1	1	1	1	1	1	0
401-2	0	0	0	0	0	0	0	0	0	0	0	0	0	0	0	0	0
401-3	1	1	1	1	1	0	0	0	0	0	0	0	0	0	0	0	1
401-4	1	1	1	1	1	1	1	1	1	1	1	1	1	1	1	1	1
407-1	0	0	0	0	0	0	0	0	0	0	0	0	0	0	0	0	0
407-2	0	0	0	0	0	0	0	0	0	0	0	1	1	1	1	1	1
407-3	1	1	1	1	1	1	1	1	1	1	1	1	1	1	1	1	1
407-4	1	1	1	1	1	1	1	1	1	1	1	0	0	0	0	0	0
413-1	0	0	0	0	0	0	0	0	0	1	1	1	1	1	1	1	1
413-2	0	1	1	1	1	1	1	1	1	1	1	1	1	1	1	1	1
413-3	1	0	0	0	0	0	0	0	0	0	0	0	0	0	0	0	0
413-4	1	1	1	1	1	1	1	1	1	0	0	0	0	0	0	0	0
415-1	0	0	0	0	0	0	0	0	0	0	0	0	0	0	0	0	0
415-2	1	1	1	1	1	1	1	1	1	1	1	1	1	1	1	1	1
415-3	0	1	1	1	1	1	1	1	1	1	0	0	0	0	0	0	0
415-4	1	0	0	0	0	0	0	0	0	0	1	1	1	1	1	1	1
416-1	0	1	1	1	1	1	1	1	1	1	1	1	1	0	0	0	0
416-2	1	1	1	1	1	1	1	1	1	1	1	1	1	1	1	1	1
416-3	0	0	0	0	0	0	0	0	0	0	0	0	0	1	1	1	1
416-4	1	0	0	0	0	0	0	0	0	0	0	0	0	0	0	0	0
417-1	1	1	1	1	1	1	1	1	0	0	0	0	0	0	0	0	0
417-2	1	1	1	1	1	1	1	1	1	1	1	1	1	1	0	0	0
417-3	0	0	0	0	0	0	0	0	0	0	0	0	0	0	1	1	1
417-4	0	0	0	0	0	0	0	0	1	1	1	1	1	1	1	1	1
426-1	1	1	1	1	1	1	1	1	1	1	1	1	1	1	1	1	1
426-2	1	1	1	1	1	1	1	1	1	0	0	0	0	0	0	0	0
426-3	0	0	0	0	0	0	0	0	0	0	0	0	0	0	0	0	0
426-4	0	0	0	0	0	0	0	0	0	1	1	1	1	1	1	1	1
437-1	1	1	1	1	1	1	1	1	1	1	1	1	1	1	1	1	1
437-2	0	0	0	0	0	0	0	0	0	0	0	0	0	0	0	0	0
437-3	0	0	0	0	0	0	0	0	0	0	1	1	1	1	1	1	1
437-4	1	1	1	1	1	1	1	1	1	1	0	0	0	0	0	0	0
439-1	0	0	0	0	0	0	0	0	0	0	0	0	0	0	0	0	0
439-2	1	1	1	1	1	1	1	1	1	1	1	1	1	1	1	1	1
439-3	0	0	0	0	0	0	0	0	0	0	1	1	1	1	1	1	1
439-4	1	1	1	1	1	1	1	1	1	1	0	0	0	0	0	0	0
442-1	0	0	0	1	1	1	1	1	1	1	1	1	1	1	1	1	1
442-2	1	1	1	1	1	1	1	1	1	0	0	0	0	0	0	0	0
442-3	0	0	0	0	0	0	0	0	0	0	0	0	0	0	0	0	0
442-4	1	1	1	0	0	0	0	0	0	1	1	1	1	1	1	1	1
446-1	0	0	0	0	0	0	0	0	0	0	0	0	0	0	0	0	0
446-2	1	1	1	1	1	1	1	1	1	1	1	0	0	0	0	0	0
446-3	1	1	1	1	1	1	1	1	1	1	1	1	1	1	1	1	1
446-4	0	0	0	0	0	0	0	0	0	0	0	1	1	1	1	1	1
451-1	1	1	1	1	1	0	0	0	0	0	0	0	0	0	0	0	0
451-2	0	0	0	0	0	1	1	1	1	1	1	1	1	1	1	1	1
451-3	0	0	0	0	0	0	0	0	0	0	0	0	0	0	0	0	1
451-4	1	1	1	1	1	1	1	1	1	1	1	1	1	1	1	1	0
453-1	1	1	1	1	1	1	0	0	0	0	0	0	0	0	1	1	1
453-2	0	0	0	0	0	0	0	0	0	0	0	0	0	0	0	0	0
453-3	1	1	1	1	1	1	1	1	1	1	1	1	1	1	1	1	1
453-4	0	0	0	0	0	0	1	1	1	1	1	1	1	1	0	0	0
458-1	1	1	1	1	1	1	1	1	1	1	1	1	0	0	0	0	0
458-2	1	1	1	1	1	1	1	1	1	1	1	1	1	1	1	1	1
458-3	0	0	0	0	0	0	0	0	0	0	0	0	1	1	1	1	1
458-4	0	0	0	0	0	0	0	0	0	0	0	0	0	0	0	0	0
465-1	1	1	1	1	1	1	1	1	1	1	1	1	0	0	0	0	0
465-2	1	1	1	1	1	1	0	0	0	0	0	0	1	1	1	1	1
465-3	0	0	0	0	0	0	1	1	1	1	1	1	1	1	1	1	1
465-4	0	0	0	0	0	0	0	0	0	0	0	0	0	0	0	0	0
468-1	1	1	1	1	1	1	1	1	1	1	1	1	1	1	1	1	1
468-2	1	1	1	1	1	1	1	0	0	0	0	0	0	0	0	0	0
468-3	0	0	0	0	0	0	0	1	1	1	1	1	1	1	1	1	1
468-4	0	0	0	0	0	0	0	0	0	0	0	0	0	0	0	0	0
470-1	1	1	1	1	1	1	1	1	1	1	1	1	1	1	1	1	1
470-2	1	0	0	0	0	0	0	0	0	0	0	0	0	0	0	0	0
470-3	0	1	1	1	1	1	1	1	1	1	1	1	1	0	0	0	0
470-4	0	0	0	0	0	0	0	0	0	0	0	0	0	1	1	1	1
471-1	0	0	0	0	0	0	0	0	0	0	1	1	1	1	1	1	1
471-2	1	1	1	1	1	1	1	1	1	1	0	0	0	0	0	0	0
471-3	0	0	0	0	0	0	0	0	0	0	0	0	0	0	0	0	0
471-4	1	1	1	1	1	1	1	1	1	1	1	1	1	1	1	1	1
476-1	1	1	1	1	1	1	0	0	0	0	0	0	0	0	1	1	1
476-2	1	1	1	1	1	1	1	1	1	1	1	1	1	1	0	0	0
476-3	0	0	0	0	0	0	0	0	0	0	0	0	0	0	0	0	0
476-4	0	0	0	0	0	0	1	1	1	1	1	1	1	1	1	1	1
478-1	0	0	0	0	0	0	0	0	0	0	0	0	0	0	0	1	1
478-2	0	0	0	0	0	0	1	1	1	1	1	1	1	1	1	1	1
478-3	1	1	1	1	1	1	1	1	1	1	1	1	1	1	1	0	0
478-4	1	1	1	1	1	1	0	0	0	0	0	0	0	0	0	0	0
481-1	0	0	0	0	0	0	0	0	1	1	1	1	1	1	1	1	1
481-2	1	1	1	1	1	1	1	1	0	0	0	0	0	0	0	0	0
481-3	0	0	0	0	0	0	0	0	0	0	0	0	0	0	0	0	0
481-4	1	1	1	1	1	1	1	1	1	1	1	1	1	1	1	1	1
486-1	0	0	1	1	1	1	1	1	1	1	1	1	1	1	1	1	1
486-2	0	0	0	0	0	0	0	0	0	0	0	0	0	0	0	0	0
486-3	1	1	1	1	1	1	1	1	1	1	1	1	0	0	0	0	0
486-4	1	1	0	0	0	0	0	0	0	0	0	0	1	1	1	1	1
487-1	0	0	0	0	0	0	1	1	1	1	1	1	1	1	1	1	1
487-2	1	1	1	1	1	1	0	0	0	0	0	0	0	1	1	1	1
487-3	1	1	1	1	1	1	1	1	1	1	1	1	1	0	0	0	0
487-4	0	0	0	0	0	0	0	0	0	0	0	0	0	0	0	0	0

## Sheet: C. chr3
Supplementary Data C. PCR-based tetrad genotyping data of Arabidopsis male meiosis: chromosome 3 (Copenhaver et al. 1998)
Marker	nga32	nga162	Ar1IM	GAPA	GL1	GPC23	atpox	T25C10-sp6	T27C7-sp6	T9G9-sp6	T14H20-t7	T7K14-sp6	T21P20-sp6	T5M14-sp6	ASD.1	AtAo-2.2	91F1T7F1R1	NIT1	AFC1	nga112
Position (bp)	373676	4608277	8097024	9795219	10360633	x	12449041	12976770	13043306	13147156	x	13665601	14290513	14481360	15018712	15511832	x	16001101	19864096	23168372
T1-1	0	0	1	1	1	1	1	1		1			1		1	1	1	1	1	1
T1-2	0	0	0	0	0	0	0	1		1			1		1	1	1	1	1	1
T1-3	1	1	0	0	0	0	0	0		0			0		0	0	0	0	0	0
T1-4	1	1	1	1	1	1	1	0		0			0		0	0	0	0	0	0
T2-1	0	0	0	1	1													1	1	1
T2-2	1	1	0	0	0													0	0	0
T2-3	0	0	1	0	0													0	1	1
T2-4	1	1	1	1	1													1	0	0
T3-1	0	0	0	0	0	0	0	0		0	0	0	0		0	0		0	0	0
T3-2	1	1	1	1	1	1	1	1		1	1	1	1		1	1		1	1	1
T3-3	0	0	0	0	1	1	1	1		1	1	1	1		1	1		1	1	1
T3-4	1	1	1	1	0	0	0	0		0	0	0	0		0	0		0	0	0
T4-1	0	0	0	0	0													0	0	0
T4-2	0	0	0	0	0													0	1	1
T4-3	1	1	1	1	1													1	0	0
T4-4	1	1	1	1	1													1	1	1
T5-1	0	0	1	1	1	1	1	1	1	1	1	1		1	1	1		1	0	0
T5-2	0	0	0	0	0	0	0	0	0	0	0	0		0	0	0		0	0	0
T5-3	1	1	0	0	0	0	0	0	0	0	0	0		0	0	0		0	1	1
T5-4	1	1	1	1	1	1	1	1	1	1	1	1		1	1	1		1	1	1
T6-1	1	1	1	0	0	0	0	0		0	0	0		0				0	0	0
T6-2	1	1	1	1	1	1	1	1		1	1	1		1				1	1	1
T6-3	0	0	0	1	1	1	1	1		1	1	1		1				1	1	1
T6-4	0	0	0	0	0	0	0	0		0	0	0		0				0	0	0
T7-1	1	1	1	1	1			0		0					0			0	0	0
T7-2	1	1	1	1	1			1		1					1			1	1	1
T7-3	0	0	0	0	0			1		1					1			0	0	1
T7-4	0	0	0	0	0			0		0					0			1	1	0
T8-1	1	1	1	1	1													1	1	1
T8-2	1	1	1	1	0													0	0	0
T8-3	0	0	0	0	1													1	1	1
T8-4	0	0	0	0	0													0	0	0
T10-1	0	0	0	0	0													0	0	1
T10-2	0	0	0	1	1													1	1	0
T10-3	1	1	1	0	0													0	0	0
T10-4	1	1	1	1	1													1	1	1
T11-1	1	1	1	1	1	1	1											1	1	1
T11-2	0	0	0	0	0	0	0											0	1	1
T11-3	1	1	0	0	0	0	0											0	0	0
T11-4	0	0	1	1	1	1	1											1	0	0
T12-1	0	1	1	1	1													1	0	0
T12-2	1	1	1	1	1													1	1	1
T12-3	0	0	0	0	0													0	0	0
T12-4	1	0	0	0	0													0	1	1
T13-1	0	0	0	0	0	0	0											0	0	0
T13-2	1	1	1	1	1	1	1											1	1	1
T13-3	1	1	1	0	0	0	0											0	0	0
T13-4	0	0	0	1	1	1	1											1	1	1
T14-1	1	1	1	1	1													1	1	1
T14-2	0	0	1	1	1													1	0	0
T14-3	1	1	0	0	0													0	1	1
T14-4	0	0	0	0	0													0	0	0
T18-1	0	1	1	1	1	1	1										1	0	1	0
T18-2	0	0	0	1	1	1	1										1	1	1	1
T18-3	1	0	0	0	0	0	0										0	0	0	0
T18-4	1	1	1	0	0	0	0										0	1	0	1
T20-1	1	1	0	0	0	0	0											0	0	0
T20-2	0	0	1	1	1	1	1											1	1	1
T20-3	0	0	0	0	0	0	1											1	1	1
T20-4	1	1	1	1	1	1	0											0	0	0
T27-1	0	0	0	0	0	0	0										0	0	0	0
T27-2	0	1	1	1	1	1	1										1	1	1	1
T27-3	1	0	0	0	0	0	0										0	1	1	1
T27-4	1	1	1	1	1	1	1										1	0	0	0
T28-1	1	1	0	0	0	0	0											0	0	1
T28-2	0	0	0	0	0	0	0											0	0	0
T28-3	0	0	1	1	1	1	1											1	1	1
T28-4	1	1	1	1	1	1	1											1	1	0
T29-1	0	1	1	1	1	1	1						1		1	1	1	1	1	1
T29-2	1	1	1	1	1	1	1						1		1	0	0	0	0	0
T29-3	1	0	0	0	0	0	0						0		0	1	1	1	0	0
T29-4	0	0	0	0	0	0	0						0		0	0	0	0	1	1
T30-1	0	1	1	0	0													0	0	1
T30-2	1	1	1	1	1													1	1	0
T30-3	0	0	0	0	0													0	0	0
T30-4	1	0	0	1	1													1	1	1
T31-1	0	0	0	0	0	0	0										0	0	1	1
T31-2	1	1	1	1	1	1	1										1	1	1	1
T31-3	1	1	1	1	1	1	1										1	0	0	0
T31-4	0	0	0	0	0	0	0										0	1	0	0
T32-1	1	1	1	1	1	1	1			1	1	1						1	1	0
T32-2	0	0	0	1	1	1	1			1	1	1						1	1	1
T32-3	1	1	1	0	0	0	0			0	0	0						0	0	0
T32-4	0	0	0	0	0	0	0			0	0	0						0	0	1
T33-1	1	1	1	1	1													1	1	1
T33-2	0	0	0	0	1													1	1	1
T33-3	1	0	0	0	0													0	0	0
T33-4	0	1	1	1	0													0	0	0
T34-1	0	0	0	1	1	1	1						1		1	1		1	1	0
T34-2	1	1	1	1	1	1	1						1		1	1		1	1	1
T34-3	1	1	1	0	0	0	0						0		0	0		0	0	1
T34-4	0	0	0	0	0	0	0						0		0	0		0	0	0
T35-1	0	0	0	0	1	1	1						1		1	1		1	1	1
T35-2	0	0	0	0	0	0	0						0		0	0		0	0	0
T35-3	1	1	1	1	1	1	1						1		1	1		1	1	0
T35-4	1	1	1	1	0	0	0						0		0	0		0	0	1
T36-1	0	0	0	0	0													0	0	0
T36-2	1	1	1	1	1													1	1	0
T36-3	0	0	1	1	1													1	1	1
T36-4	1	1	0	0	0													0	0	1
T37-1	0	0	0	0	0													0	0	1
T37-2	0	0	1	1	1													1	1	1
T37-3	1	1	1	1	1													1	1	0
T37-4	1	1	0	0	0													0	0	0
T38-1	0	0	0	0	0	1	1	1						1				1	1	1
T38-2	1	1	1	1	1	1	1	1						1				1	1	1
T38-3	1	1	1	1	1	0	0	0						0				0	0	0
T38-4	0	0	0	0	0	0	0	0						0				0	0	0
T39-1	0	1	1	1	1	1	1											1	1	1
T39-2	1	1	1	0	0	0	0											0	0	1
T39-3	0	0	0	0	0	0	0											0	0	0
T39-4	1	0	0	1	1	1	1											1	1	0
T40-1	0	0	0	0	0	0	0											0	0	1
T40-2	0	0	1	1	1	1	1											1	1	1
T40-3	1	1	0	0	0	0	0											0	0	0
T40-4	1	1	1	1	1	1	1											1	1	0
T41-1	1	1	1	1	1	0	0	0		0	0	0		0				0	0	0
T41-2	0	0	0	0	0	1	1	1		1	1	1		1				1	1	0
T41-3	0	0	0	0	0	0	0	0		0	0	0		0				0	0	1
T41-4	1	1	1	1	1	1	1	1		1	1	1		1				1	1	1
T42-1	0	0	0	0	0	0	0	0		0			0		0	0	0	0	0	0
T42-2	0	1	1	1	1	1	1	0		0			0		0	0	0	0	0	1
T42-3	1	0	0	0	0	0	0	1		1			1		1	1	1	1	1	0
T42-4	1	1	1	1	1	1	1	1		1			1		1	1	1	1	1	1
T43-1	0	1	1	1	1													1	1	1
T43-2	1	0	0	0	0													0	1	1
T43-3	0	0	0	0	0													0	0	0
T43-4	1	1	1	1	1													1	0	0
T44-1	1	1	1	1	1	0	0	0		0	0			0				0	0	0
T44-2	0	0	0	0	0	1	1	1		1	1			1				1	1	1
T44-3	1	1	1	1	1	1	1	1		1	1			1				1	1	1
T44-4	0	0	0	0	0	0	0	0		0	0			0				0	0	0
T45-1	1	1	0	0	1	1	1	1		1	1	1		1				1	1	1
T45-2	0	0	0	0	0	0	0	0		0	0	0		0				0	0	0
T45-3	1	1	1	1	0	0	0	0		0	0	0		0				0	0	0
T45-4	0	0	1	1	1	1	1	1		1	1	1		1				1	1	1
T46-1	0	1	1	1	1			1		1	1	1		1				1	1	1
T46-2	0	0	0	0	0			0		0	0	0		0				0	0	0
T46-3	1	0	0	0	0			0		0	0	0		0				0	0	1
T46-4	1	1	1	1	1			1		1	1	1		1				1	1	0
T48-1	1	0	0	1	1													1	1	1
T48-2	0	1	1	0	0													0	0	0
T48-3	1	1	1	1	1													1	1	1
T48-4	0	0	0	0	0													0	0	0
T49-1	1	0	0	0	0													0	1	1
T49-2	1	1	1	1	1													1	0	0
T49-3	0	1	1	1	1													1	1	1
T49-4	0	0	0	0	0													0	0	0
T52-1	1	1	1	1	1	1	1			1							1	0	1	1
T52-2	1	1	1	1	1	1	0			0							0	0	0	0
T52-3	0	0	0	0	0	0	1			1							1	1	1	0
T52-4	0	0	0	0	0	0	0			0							0	1	0	1
T53-1	0	1	1	1	1													1	1	0
T53-2	1	1	1	1	0													0	0	0
T53-3	0	0	0	0	0													0	0	1
T53-4	1	0	0	0	1													1	1	1
T55-1	0	0	0	0	1	1	1			1								1	1	1
T55-2	1	1	1	1	0	0	0			0								0	0	0
T55-3	1	1	1	1	1	1	1			1								1	0	0
T55-4	0	0	0	0	0	0	0			0								0	1	1
T56-1	0	0	0	0	0	0	0	0		0	0	0						0	1	1
T56-2	1	0	0	0	0	0	0	0		0	0	0						0	0	0
T56-3	1	1	1	1	1	1	1	1		1	1	1						1	0	0
T56-4	0	1	1	1	1	1	1	1		1	1	1						1	1	1
T57-1	0	0	1	1	1													1	1	1
T57-2	1	1	0	0	0													0	0	1
T57-3	0	0	0	0	0													0	0	0
T57-4	1	1	1	1	1													1	1	0
T60-1	1	0	0	0	0													0	0	1
T60-2	0	0	0	0	0													0	0	0
T60-3	0	1	1	1	1													1	1	1
T60-4	1	1	1	1	1													1	1	0
T61-1	1	1	1	1	1	1	1			1								1	1	1
T61-2	0	0	0	0	0	0	0			0								0	0	0
T61-3	1	1	0	1	1	1	1			1								1	0	0
T61-4	0	0	1	0	0	0	0			0								0	1	1
T62-1	0	0	1	1	1													1	0	0
T62-2	1	1	0	0	0													0	1	1
T62-3	1	1	0	0	0													0	0	0
T62-4	0	0	1	1	1													1	1	1
T63-1	1	0	0	1	1	1	1			1	1		1		1	1	0	0	0	0
T63-2	1	1	1	0	0	0	0			0	0		0		0	0	1	1	1	1
T63-3	0	1	0	0	0	0	0			0	0		0		0	0	0	0	0	0
T63-4	0	0	1	1	1	1	1			1	1		1		1	1	1	1	1	1
T64-1	0	0	0	0	0													0	0	0
T64-2	1	1	1	1	1													1	1	1
T64-3	0	0	1	1	1													1	1	0
T64-4	1	1	0	0	0													0	0	1
T66-1	0	0	0	0	0													0	1	1
T66-2	1	1	1	1	1													1	1	1
T66-3	1	1	1	1	1													1	0	0
T66-4	0	0	0	0	0													0	0	0
T68-1	1	1	0	0	0													0	1	1
T68-2	0	0	1	1	1													1	0	0
T68-3	0	0	0	0	0													0	0	0
T68-4	1	1	1	1	1													1	1	1
T69-1	0	0	0	0	0													0	1	1
T69-2	0	0	1	1	1													1	0	0
T69-3	1	1	0	0	0													0	0	0
T69-4	1	1	1	1	1													1	1	1
T70-1	0	0	0	0	0		0			0								0	0	0
T70-2	0	0	1	1	1		1			1								1	1	1
T70-3	1	1	1	1	1		1			1								1	0	0
T70-4	1	1	0	0	0		0			0								0	1	1
T71-1	0	1	1	0	0													0	0	0
T71-2	0	0	0	0	0													0	0	1
T71-3	1	1	1	1	1													1	1	1
T71-4	1	0	0	1	1													1	1	0
T72-1	0	0	0	0	0		1			1								1	0	0
T72-2	0	0	0	0	0		0			0								0	1	1
T72-3	1	1	1	1	1		0			0								0	0	0
T72-4	1	1	1	1	1		1			1								1	1	1
T73-1	1	1	1	1	1					1								1	1	1
T73-2	0	0	0	0	0					0								0	1	1
T73-3	1	1	1	0	0					0								0	0	0
T73-4	0	0	0	1	1					1								1	0	0
T74-1	0	0	1	1	1													1	1	1
T74-2	1	1	1	1	1													1	0	0
T74-3	0	0	0	0	0													0	0	0
T74-4	1	1	0	0	0													0	1	1
T75-1	0	0	0	0	0		1			1								1	1	1
T75-2	1	1	1	1	1		1			1								1	0	0
T75-3	0	0	0	0	0		0			0								0	0	0
T75-4	1	1	1	1	1		0			0								0	1	1
T78-1	0	0	0	0	0													0	0	0
T78-2	1	1	0	0	0													0	1	1
T78-3	0	0	1	1	1													1	0	0
T78-4	1	1	1	1	1													1	1	1
T79-1	0	0	0	1	1													1	1	1
T79-2	1	1	1	1	1													1	1	1
T79-3	1	1	1	0	0													0	0	0
T79-4	0	0	0	0	0													0	0	0

## Sheet: D. chr4
Supplementary Data D. PCR-based tetrad genotyping data of Arabidopsis male meiosis: chromosome 4 (Copenhaver et al. 1998)
Marker	Tel4N	JV30/31	CIW5	GA1	T5L23.30k14	nga8	nga1111	DET1	SGCSNP385	CIW6	COP9B	SC5	g4539	AG	CIW7	RPS2	nga1139	JM411	nga1107	DHS1	SGCSNP53
Position (bp)	1873	89505	737954	1242594	1.593.004	5.628.810	6029723	6346227	7621975	7892620	8134130	9165041	9631258	10384152	11524362	13226282	16444155	17476537	18096131	18537942	18556324
T1-1	1	1	1	1	1	1	1	1	1	1	1	1	1	1	1	1	1	1	1	1	1
T1-2	1	1	1	1	1	1	1	1	1	1	1	1	1	1	1	0	0	0	0	0	0
T1-3	0	0	0	0	0	0	0	0	0	0	0	0	0	0	0	1	1	1	1	1	1
T1-4	0	0	0	0	0	0	0	0	0	0	0	0	0	0	0	0	0	0	0	0	0
T2-1	0	0	0	0	0	0	0	0	1	1	1	1	1	1	1	1	1	1	1	1	1
T2-2	1	1	1	1	1	1	1	1	0	0	0	0	0	0	0	0	0	0	0	0	0
T2-3	1	1	1	1	1	1	1	1	1	1	1	1	1	1	1	1	1	1	1	1	1
T2-4	0	0	0	0	0	0	0	0	0	0	0	0	0	0	0	0	0	0	0	0	0
T3-1	0	0	0	0	0	0	0	0	0	0	0	0	0	0	0	0	0	0	0	1	1
T3-2	1	1	1	1	1	1	1	1	1	1	1	1	1	1	1	1	1	1	1	0	0
T3-3	1	1	1	1	1	1	1	1	1	1	1	1	1	1	1	1	1	1	1	1	1
T3-4	0	0	0	0	0	0	0	0	0	0	0	0	0	0	0	0	0	0	0	0	0
T4-1	1	1	1	1	1	1	1	1	0	0	0	0	0	0	0	0	0	0	0	0	0
T4-2	1	1	1	1	1	1	1	1	1	1	1	1	1	1	1	1	1	1	1	1	1
T4-3	0	0	0	0	0	0	0	0	0	0	0	0	0	0	0	0	0	0	0	0	0
T4-4	0	0	0	0	0	0	0	0	1	1	1	1	1	1	1	1	1	1	1	1	1
T5-1	0	0	0	0	0	0	0	0	0	0	0	0	0	0	0	1	1	1	1	1	1
T5-2	1	1	1	1	1	1	1	1	1	1	1	1	1	1	1	1	1	1	1	1	1
T5-3	1	1	1	1	1	0	0	0	0	0	0	0	0	0	0	0	0	0	0	0	0
T5-4	0	0	0	0	0	1	1	1	1	1	1	1	1	1	1	0	0	0	0	0	0
T6-1	0	0	0	0	0	0	0	0	0	0	0	0	0	0	0	0	0	0	0	0	0
T6-2	1	1	1	1	1	1	1	0	0	0	0	0	0	0	0	0	0	0	0	0	0
T6-3	1	1	1	1	1	1	1	1	1	1	1	1	1	1	1	1	1	1	1	1	1
T6-4	0	0	0	0	0	0	0	1	1	1	1	1	1	1	1	1	1	1	1	1	1
T7-1	0	0	0	0	0	0	0	0	0	0	0	0	0	0	0	0	0	0	0	0	0
T7-2	1	1	1	1	1	1	1	1	1	1	1	1	1	1	1	0	0	0	0	0	0
T7-3	1	1	1	1	1	1	1	1	1	1	1	1	1	1	1	1	1	1	1	1	1
T7-4	0	0	0	0	0	0	0	0	0	0	0	0	0	0	0	1	1	1	1	1	1
T8-1	1	1	0	0	0	0	0	0	0	0	0	0	0	0	0	0	0	0	1	1	1
T8-2	0	0	1	1	1	1	1	1	1	1	1	1	1	1	1	1	1	1	1	1	1
T8-3	0	0	0	0	0	0	0	0	0	0	0	0	0	0	0	0	0	0	0	0	0
T8-4	1	1	1	1	1	1	1	1	1	1	1	1	1	1	1	1	1	1	0	0	0
T10-1	0	0	0	0	0	0	0	0	0	0	0	0	0	0	0	0	0	0	0	0	0
T10-2	1	1	1	1	1	1	1	1	1	1	1	1	1	1	1	0	0	0	0	0	0
T10-3	0	0	0	0	0	0	0	0	0	0	0	0	0	0	0	1	1	1	1	1	1
T10-4	1	1	1	1	1	1	1	1	1	1	1	1	1	1	1	1	1	1	1	1	1
T11-1	1	1	1	1	1	1	1	1	1	1	1	1	1	1	1	1	1	1	1	1	1
T11-2	0	0	0	0	0	0	0	0	0	0	1	1	1	1	1	1	1	1	1	1	1
T11-3	0	0	0	0	0	0	0	0	0	0	0	0	0	0	0	0	0	0	0	0	0
T11-4	1	1	1	1	1	1	1	1	1	1	0	0	0	0	0	0	0	0	0	0	0
T12-1	1	1	0	0	0	0	0	0	0	0	0	0	0	1	1	1	1	1	1	1	1
T12-2	0	0	0	0	0	0	0	0	0	0	0	0	0	0	0	0	1	1	1	1	1
T12-3	0	0	1	1	1	1	1	1	1	1	1	1	1	0	0	0	0	0	0	0	0
T12-4	1	1	1	1	1	1	1	1	1	1	1	1	1	1	1	1	0	0	0	0	0
T13-1	0	0	0	0	0	0	0	0	0	0	0	0	0	0	1	1	1	1	1	1	1
T13-2	1	1	1	1	1	1	1	1	1	1	1	1	1	1	1	1	1	1	1	1	1
T13-3	0	0	0	0	0	0	0	0	0	0	0	0	0	0	0	0	0	0	0	0	0
T13-4	1	1	1	1	1	1	1	1	1	1	1	1	1	1	0	0	0	0	0	0	0
T14-1	1	1	0	0	0	0	0	0	0	0	0	0	0	0	0	0	0	0	0	1	1
T14-2	0	0	0	0	0	0	0	0	1	1	1	1	1	1	1	1	1	1	1	1	1
T14-3	0	0	1	1	1	1	1	1	1	1	1	1	1	1	1	1	1	1	1	0	0
T14-4	1	1	1	1	1	1	1	1	0	0	0	0	0	0	0	0	0	0	0	0	0
T18-1	0	0	0	0	0	0	0	0	0	0	0	0	0	0	0	0	0	0	0	0	0
T18-2	1	1	0	0	0	0	0	0	1	1	1	1	1	1	1	1	1	1	1	1	1
T18-3	1	1	1	1	1	1	1	1	1	1	1	1	1	1	1	1	1	1	1	1	1
T18-4	0	0	1	1	1	1	1	1	0	0	0	0	0	0	0	0	0	0	0	0	0
T20-1	1	1	1	1	1	1	1	1	1	1	1	1	1	1	1	1	1	1	1	1	1
T20-2	0	0	0	0	0	0	0	0	1	1	1	1	1	1	1	1	1	1	1	1	1
T20-3	0	0	0	0	0	0	0	0	0	0	0	0	0	0	0	0	0	0	0	0	0
T20-4	1	1	1	1	1	1	1	1	0	0	0	0	0	0	0	0	0	0	0	0	0
T27-1	0	0	0	0	0	0	0	0	0	0	0	0	0	1	1	1	1	1	1	1	1
T27-2	1	1	1	1	1	1	1	1	1	1	1	1	1	0	0	0	0	0	0	0	0
T27-3	0	0	0	0	0	0	0	0	0	0	0	0	0	0	0	0	0	0	0	0	0
T27-4	1	1	1	1	1	1	1	1	1	1	1	1	1	1	1	1	1	1	1	1	1
T28-1	1	1	1	1	1	1	1	1	1	1	1	1	1	1	1	1	1	1	1	1	1
T28-2	1	1	1	1	1	0	0	0	0	0	0	0	0	1	1	1	1	1	1	1	1
T28-3	0	0	0	0	0	1	1	1	1	1	1	1	1	0	0	0	0	0	0	0	0
T28-4	0	0	0	0	0	0	0	0	0	0	0	0	0	0	0	0	0	0	0	0	0
T29-1	0	0	0	0	0	0	0	0	0	0	0	0	0	0	0	0	0	0	0	0	0
T29-2	0	0	0	0	0	0	0	0	0	0	0	0	0	0	1	1	1	1	1	1	1
T29-3	1	1	1	1	1	1	1	1	1	1	1	1	1	1	0	0	0	0	0	0	0
T29-4	1	1	1	1	1	1	1	1	1	1	1	1	1	1	1	1	1	1	1	1	1
T30-1	1	1	1	1	1	1	1	1	1	1	1	1	1	1	0	0	0	0	0	0	0
T30-2	0	0	0	0	0	0	0	0	0	0	0	0	0	0	1	1	1	1	1	1	1
T30-3	1	1	1	1	1	1	1	1	1	1	1	1	1	1	1	1	1	1	1	1	1
T30-4	0	0	0	0	0	0	0	0	0	0	0	0	0	0	0	0	0	0	0	0	0
T31-1	1	1	1	1	1	1	1	1	1	1	1	1	1	1	1	1	1	1	1	1	1
T31-2	0	0	0	0	0	0	0	0	0	0	0	1	1	1	1	1	1	1	1	1	1
T31-3	0	0	0	0	0	0	0	0	0	0	0	0	0	0	0	0	0	0	0	0	0
T31-4	1	1	1	1	1	1	1	1	1	1	1	0	0	0	0	0	0	0	0	0	0
T32-1	0	0	0	0	0	1	1	1	1	1	1	1	1	1	1	0	0	0	0	0	0
T32-2	1	1	1	1	1	1	1	1	1	1	1	1	1	1	1	1	1	1	1	1	1
T32-3	0	0	0	0	0	0	0	0	0	0	0	0	0	0	0	1	1	1	1	1	1
T32-4	1	1	1	1	1	0	0	0	0	0	0	0	0	0	0	0	0	0	0	0	0
T33-1	1	1	1	1	1	1	1	1	1	1	1	1	1	1	1	1	1	1	1	0	0
T33-2	1	1	1	1	1	1	1	1	0	0	0	0	0	0	0	0	0	0	0	0	0
T33-3	0	0	0	0	0	0	0	0	1	1	1	1	1	1	1	1	1	1	1	1	1
T33-4	0	0	0	0	0	0	0	0	0	0	0	0	0	0	0	0	0	0	0	1	1
T34-1	0	0	0	0	0	0	0	0	0	0	0	0	0	0	0	0	1	1	1	1	1
T34-2	0	0	0	0	0	0	0	0	0	0	0	0	0	0	0	0	0	0	0	0	0
T34-3	1	1	1	1	1	1	1	1	1	1	1	1	1	1	1	1	1	1	1	1	1
T34-4	1	1	1	1	1	1	1	1	1	1	1	1	1	1	1	1	0	0	0	0	0
T35-1	0	0	0	0	0	0	1	1	1	1	1	1	1	1	1	1	1	1	1	1	1
T35-2	1	1	1	1	1	1	1	1	1	1	1	1	1	1	1	1	1	1	1	1	1
T35-3	0	0	0	0	0	0	0	0	0	0	0	0	0	0	0	0	0	0	0	0	0
T35-4	1	1	1	1	1	1	0	0	0	0	0	0	0	0	0	0	0	0	0	0	0
T36-1	0	0	0	0	0	0	0	0	0	0	0	0	0	0	0	0	0	0	0	0	0
T36-2	1	1	1	1	1	1	1	1	1	1	1	1	1	1	0	0	0	0	0	0	0
T36-3	0	0	1	1	1	1	1	1	1	1	1	1	1	1	1	1	1	1	1	1	1
T36-4	1	1	0	0	0	0	0	0	0	0	0	0	0	0	1	1	1	1	1	1	1
T37-1	0	0	0	0	0	0	0	0	0	0	0	0	0	0	1	1	1	1	1	1	1
T37-2	1	1	1	1	1	1	1	1	1	1	1	1	1	1	1	1	1	1	1	1	1
T37-3	1	1	1	1	1	1	1	1	1	1	1	1	1	1	0	0	0	0	0	0	0
T37-4	0	0	0	0	0	0	0	0	0	0	0	0	0	0	0	0	0	0	0	0	0
T38-1	1	1	1	1	1	1	1	1	1	1	1	1	1	1	1	1	1	1	1	1	1
T38-2	1	1	1	1	1	0	0	0	0	0	0	0	0	0	0	0	0	0	0	0	0
T38-3	0	0	0	0	0	0	0	0	0	0	0	0	0	0	0	0	0	0	0	0	0
T38-4	0	0	0	0	0	1	1	1	1	1	1	1	1	1	1	1	1	1	1	1	1
T39-1	0	0	0	1	1	1	1	0	0	0	0	0	0	0	0	0	0	0	0	0	0
T39-2	0	0	0	0	0	0	0	1	1	1	1	1	1	1	1	1	1	1	1	1	1
T39-3	1	1	1	0	0	0	0	0	0	0	0	0	0	0	0	0	0	0	0	0	0
T39-4	1	1	1	1	1	1	1	1	1	1	1	1	1	1	1	1	1	1	1	1	1
T40-1	1	1	1	1	1	1	1	0	0	0	0	0	0	0	0	0	0	0	1	1	1
T40-2	0	0	0	0	0	0	0	0	0	0	0	0	0	0	0	0	0	0	0	0	0
T40-3	1	1	1	1	1	1	1	1	1	1	1	1	1	1	1	1	1	1	1	1	1
T40-4	0	0	0	0	0	0	0	1	1	1	1	1	1	1	1	1	1	1	0	0	0
T41-1	0	0	0	0	0	0	0	0	1	1	1	1	1	1	1	1	1	1	0	0	0
T41-2	1	1	1	1	1	1	1	1	1	1	1	1	1	1	1	1	1	1	1	1	1
T41-3	0	0	0	0	0	0	0	0	0	0	0	0	0	0	0	0	0	0	0	0	0
T41-4	1	1	1	1	1	1	1	1	0	0	0	0	0	0	0	0	0	0	1	1	1
T42-1	1	1	1	1	1	1	1	1	0	0	0	0	0	0	0	0	0	0	0	0	0
T42-2	1	1	1	1	1	1	1	1	1	1	1	1	1	1	1	1	1	1	1	1	1
T42-3	0	0	0	0	0	0	0	0	0	0	0	0	0	0	0	0	0	0	0	0	0
T42-4	0	0	0	0	0	0	0	0	1	1	1	1	1	1	1	1	1	1	1	1	1
T43-1	0	0	0	0	0	0	0	0	1	1	1	1	1	1	1	1	1	1	1	1	1
T43-2	1	1	1	1	1	1	1	1	0	0	0	0	0	0	0	0	0	0	0	0	0
T43-3	1	1	1	1	1	1	1	1	1	1	1	1	1	1	1	1	1	1	1	1	1
T43-4	0	0	0	0	0	0	0	0	0	0	0	0	0	0	0	0	0	0	0	0	0
T44-1	0	0	0	0	0	0	0	0	0	0	0	0	0	1	1	1	1	1	1	1	1
T44-2	1	1	1	1	1	1	1	1	1	1	1	1	1	0	0	0	0	0	0	0	0
T44-3	1	1	1	1	1	1	1	1	1	1	1	1	1	1	1	1	1	1	1	1	1
T44-4	0	0	0	0	0	0	0	0	0	0	0	0	0	0	0	0	0	0	0	0	0
T45-1	0	0	0	0	0	0	0	0	0	0	0	0	0	0	1	1	1	1	1	1	1
T45-2	1	1	1	1	1	1	1	1	1	1	1	1	1	1	1	1	1	1	1	1	1
T45-3	1	1	1	1	1	1	1	1	1	1	1	1	1	1	0	0	0	0	0	0	0
T45-4	0	0	0	0	0	0	0	0	0	0	0	0	0	0	0	0	0	0	0	0	0
T46-1	0	0	1	1	1	1	1	1	1	1	1	1	1	1	1	1	1	1	1	1	1
T46-2	0	0	0	0	0	0	0	0	0	0	0	0	0	0	0	0	0	0	0	0	0
T46-3	1	1	0	0	0	0	0	0	1	1	1	1	1	1	1	1	1	1	1	1	1
T46-4	1	1	1	1	1	1	1	1	0	0	0	0	0	0	0	0	0	0	0	0	0
T48-1	0	0	0	0	0	0	0	0	0	0	0	0	0	0	0	0	0	0	0	0	0
T48-2	0	0	1	1	1	1	1	1	1	1	1	1	1	1	1	1	1	1	1	1	1
T48-3	1	1	0	0	0	0	0	0	0	0	0	0	0	0	0	0	0	0	0	0	0
T48-4	1	1	1	1	1	1	1	1	1	1	1	1	1	1	1	1	1	1	1	1	1
T49-1	0	0	0	0	0	0	0	0	0	0	0	0	0	0	0	1	1	1	1	1	1
T49-2	1	1	1	1	1	1	1	1	1	1	1	1	1	1	1	1	1	1	1	1	1
T49-3	1	1	1	1	1	1	1	1	1	1	1	1	1	1	1	0	0	0	0	0	0
T49-4	0	0	0	0	0	0	0	0	0	0	0	0	0	0	0	0	0	0	0	0	0
T52-1	0	0	0	0	0	1	1	1	1	1	1	1	1	1	1	1	1	1	1	1	1
T52-2	1	1	1	1	1	0	0	0	0	0	0	0	0	0	0	0	0	0	0	0	0
T52-3	0	0	0	0	0	0	0	0	0	0	0	0	0	0	0	0	0	0	0	0	0
T52-4	1	1	1	1	1	1	1	1	1	1	1	1	1	1	1	1	1	1	1	1	1
T53-1	0	0	0	0	0	0	0	0	0	0	0	0	0	0	0	1	1	1	1	1	1
T53-2	1	1	1	1	1	1	1	1	1	1	1	1	1	1	1	1	1	1	1	1	1
T53-3	1	1	1	1	1	1	1	1	0	0	0	0	0	0	0	0	0	0	0	0	0
T53-4	0	0	0	0	0	0	0	0	1	1	1	1	1	1	1	0	0	0	0	0	0
T55-1	1	1	1	1	1	1	1	1	1	1	0	0	0	0	0	0	0	0	0	1	1
T55-2	0	0	0	0	0	0	0	0	0	0	0	0	0	0	0	0	0	0	0	0	0
T55-3	1	1	1	1	1	1	1	1	1	1	1	1	1	1	1	1	1	1	1	1	1
T55-4	0	0	0	0	0	0	0	0	0	0	1	1	1	1	1	1	1	1	1	0	0
T56-1	0	0	0	0	0	0	0	0	0	0	0	0	0	1	1	1	1	1	1	1	1
T56-2	1	1	0	0	0	0	0	0	0	0	0	0	0	0	0	0	0	0	0	0	0
T56-3	0	0	1	1	1	1	1	1	1	1	1	1	1	0	0	0	0	0	0	0	0
T56-4	1	1	1	1	1	1	1	1	1	1	1	1	1	1	1	1	1	1	1	1	1
T57-1	0	0	0	0	0	0	0	1	1	1	1	1	1	1	1	1	1	1	1	1	1
T57-2	1	1	1	1	1	1	1	1	1	1	1	1	1	1	1	1	0	0	0	0	0
T57-3	1	1	1	1	1	1	1	0	0	0	0	0	0	0	0	0	0	0	0	0	0
T57-4	0	0	0	0	0	0	0	0	0	0	0	0	0	0	0	0	1	1	1	1	1
T60-1	0	0	0	0	0	0	0	1	1	1	1	1	1	1	1	1	1	1	1	1	1
T60-2	0	0	0	0	0	0	0	0	0	0	0	0	0	0	0	0	0	0	0	0	0
T60-3	1	1	1	1	1	1	1	0	0	0	0	0	0	0	0	0	0	0	1	1	1
T60-4	1	1	1	1	1	1	1	1	1	1	1	1	1	1	1	1	1	1	0	0	0
T61-1	0	0	1	1	1	1	1	1	1	1	1	1	1	1	1	1	1	1	1	1	1
T61-2	1	1	0	0	0	0	0	0	0	0	0	0	0	0	0	0	0	0	0	0	0
T61-3	1	1	1	1	1	1	1	1	1	1	1	1	1	1	1	1	0	0	0	0	0
T61-4	0	0	0	0	0	0	0	0	0	0	0	0	0	0	0	0	1	1	1	1	1
T62-1	0	0	0	0	0	0	0	0	0	0	0	0	0	0	0	0	0	0	0	0	0
T62-2	1	1	1	1	1	1	1	1	0	0	0	0	0	0	0	0	0	0	0	0	0
T62-3	1	1	1	1	1	1	1	1	1	1	1	1	1	1	1	1	1	1	1	1	1
T62-4	0	0	0	0	0	0	0	0	1	1	1	1	1	1	1	1	1	1	1	1	1
T63-1	1	1	1	1	1	1	1	1	1	1	1	1	1	1	1	1	1	1	1	1	1
T63-2	1	1	1	0	0	0	0	0	0	0	0	1	1	1	1	1	0	0	0	0	0
T63-3	0	0	0	0	0	0	0	0	0	0	0	0	0	0	0	0	0	0	0	0	0
T63-4	0	0	0	1	1	1	1	1	1	1	1	0	0	0	0	0	1	1	1	1	1
T64-1	1	1	1	1	1	1	1	1	1	1	1	1	1	1	0	0	0	0	0	0	0
T64-2	0	0	0	0	0	0	0	0	0	0	0	0	0	0	1	1	1	1	1	1	1
T64-3	0	0	0	0	0	0	0	0	0	0	0	0	0	0	0	0	0	0	0	0	0
T64-4	1	1	1	1	1	1	1	1	1	1	1	1	1	1	1	1	1	1	1	1	1
T66-1	0	0	0	0	0	0	0	0	0	0	0	0	0	0	1	0	0	0	0	0	0
T66-2	1	1	1	1	1	1	1	1	1	1	1	1	1	1	1	1	0	0	0	0	0
T66-3	1	1	1	1	1	1	1	1	1	1	1	1	1	1	0	1	1	1	1	1	1
T66-4	0	0	0	0	0	0	0	0	0	0	0	0	0	0	0	0	1	1	1	1	1
T68-1	0	0	0	0	0	0	1	1	1	1	1	1	1	1	1	0	0	0	0	0	0
T68-2	1	1	1	1	1	1	1	1	1	1	1	1	1	1	1	1	1	1	1	1	1
T68-3	0	0	0	0	0	0	0	0	0	0	0	0	0	0	0	1	1	1	1	1	1
T68-4	1	1	1	1	1	1	0	0	0	0	0	0	0	0	0	0	0	0	0	0	0
T69-1	0	0	0	0	0	0	0	0	0	0	0	0	0	0	0	0	0	0	0	0	0
T69-2	1	1	1	1	1	1	1	1	1	1	1	1	1	1	0	0	0	0	0	0	0
T69-3	0	0	0	0	0	0	0	0	0	0	0	0	0	0	1	1	1	1	1	1	1
T69-4	1	1	1	1	1	1	1	1	1	1	1	1	1	1	1	1	1	1	1	1	1
T70-1	1	1	1	1	1	1	1	1	1	1	1	1	1	1	1	1	1	1	1	1	1
T70-2	0	0	0	0	0	0	0	0	1	1	1	1	1	1	1	1	1	1	1	1	1
T70-3	0	0	0	0	0	0	0	0	0	0	0	0	0	0	0	0	0	0	0	0	0
T70-4	1	1	1	1	1	1	1	1	0	0	0	0	0	0	0	0	0	0	0	0	0
T71-1	1	1	1	1	1	1	0	0	0	0	0	0	0	0	0	0	0	0	0	0	0
T71-2	1	1	1	1	1	1	1	1	1	1	1	1	1	1	1	1	1	1	1	1	1
T71-3	0	0	0	0	0	0	0	0	0	0	0	0	0	0	0	0	0	0	0	0	0
T71-4	0	0	0	0	0	0	1	1	1	1	1	1	1	1	1	1	1	1	1	1	1
T72-1	0	0	0	0	0	0	0	0	1	1	1	1	1	1	1	1	1	1	1	1	1
T72-2	1	1	1	1	1	1	1	1	1	1	1	1	1	1	1	1	1	1	1	1	1
T72-3	1	1	1	1	1	1	1	1	0	0	0	0	0	0	0	0	0	0	0	0	0
T72-4	0	0	0	0	0	0	0	0	0	0	0	0	0	0	0	0	0	0	0	0	0
T73-1	1	1	1	1	1	0	0	0	0	0	0	0	0	0	0	0	0	0	0	1	1
T73-2	0	0	0	0	0	1	1	1	1	1	1	1	1	1	1	1	1	1	1	1	1
T73-3	0	0	0	0	0	0	0	0	0	0	0	0	0	0	0	0	0	0	0	0	0
T73-4	1	1	1	1	1	1	1	1	1	1	1	1	1	1	1	1	1	1	1	0	0
T74-1	1	1	1	1	1	1	1	1	1	1	1	1	1	0	0	0	0	0	0	0	0
T74-2	1	1	1	1	1	1	1	1	1	1	1	1	1	1	1	1	1	1	1	1	1
T74-3	0	0	0	0	0	0	0	0	0	0	0	0	0	1	1	1	1	1	1	1	1
T74-4	0	0	0	0	0	0	0	0	0	0	0	0	0	0	0	0	0	0	0	0	0
T75-1	1	1	1	1	1	1	1	1	1	1	1	1	1	1	1	1	1	1	1	1	1
T75-2	1	1	1	1	1	0	0	0	0	0	0	0	0	0	0	0	0	0	0	0	0
T75-3	0	0	0	0	0	1	1	1	1	1	1	1	1	1	1	1	1	1	1	1	1
T75-4	0	0	0	0	0	0	0	0	0	0	0	0	0	0	0	0	0	0	0	0	0
T78-1	1	1	1	1	1	1	1	1	1	1	1	1	1	1	1	1	1	1	1	1	1
T78-2	1	1	1	1	1	1	1	1	0	0	0	0	0	0	0	0	0	0	0	0	0
T78-3	0	0	0	0	0	0	0	0	1	1	1	1	1	1	1	1	1	1	1	1	1
T78-4	0	0	0	0	0	0	0	0	0	0	0	0	0	0	0	0	0	0	0	0	0
T79-1	0	0	0	0	0	0	0	0	0	0	0	0	0	0	0	0	0	0	0	0	0
T79-2	0	0	0	0	0	0	0	0	0	0	0	0	0	0	1	1	1	1	1	1	1
T79-3	1	1	1	1	1	1	1	1	1	1	1	1	1	1	1	1	1	1	1	1	1
T79-4	1	1	1	1	1	1	1	1	1	1	1	1	1	1	0	0	0	0	0	0	0
T90-1	0	0	0	0	0	0	0	0	0	1	1	1	1	1	1	1	1	1	1	1	1
T90-2	1	1	1	1	1	1	1	1	1	0	0	0	0	0	0	0	0	0	0	0	0
T90-3	1	1	1	1	1	1	1	1	1	1	1	1	1	1	1	0	0	0	0	0	0
T90-4	0	0	0	0	0	0	0	0	0	0	0	0	0	0	0	1	1	1	1	1	1
T92-1	0	0	0	0	0	0	0	0	0	0	0	0	0	0	1	1	1	1	1	1	1
T92-2	1	1	1	1	1	1	1	1	1	1	1	1	1	1	0	0	0	0	0	0	0
T92-3	0	0	0	0	0	0	0	0	0	0	0	0	0	0	0	0	0	0	0	0	0
T92-4	1	1	1	1	1	1	1	1	1	1	1	1	1	1	1	1	1	1	1	1	1
T98-1	0	0	0	0	0	0	0	0	0	0	0	0	0	0	0	0	0	0	0	0	0
T98-2	0	0	1	1	1	1	1	1	1	1	1	1	1	0	0	0	0	0	0	0	0
T98-3	1	1	1	1	1	1	1	1	1	1	1	1	1	1	1	1	1	1	1	1	1
T98-4	1	1	0	0	0	0	0	0	0	0	0	0	0	1	1	1	1	1	1	1	1
T101-1	0	0	0	0	0	0	0	0	1	1	1	1	1	1	1	1	1	1	1	1	1
T101-2	1	1	1	1	1	1	1	1	0	0	0	0	0	0	0	0	0	0	0	0	0
T101-3	1	1	1	1	1	1	1	1	1	1	1	1	1	1	1	1	1	1	1	1	1
T101-4	0	0	0	0	0	0	0	0	0	0	0	0	0	0	0	0	0	0	0	0	0
T111-1	0	0	0	0	0	0	0	0	0	0	0	0	0	0	0	0	0	0	0	0	0
T111-2	1	1	1	1	1	1	1	1	1	1	1	1	1	1	1	1	1	1	1	1	1
T111-3	0	0	0	0	0	0	0	0	0	0	0	0	0	1	1	1	1	1	1	1	1
T111-4	1	1	1	1	1	1	1	1	1	1	1	1	1	0	0	0	0	0	0	0	0
T115-1	0	0	0	0	0	0	0	0	0	0	0	0	0	1	1	1	1	1	1	1	1
T115-2	1	1	1	1	1	1	1	1	1	1	1	1	1	0	0	0	0	0	0	0	0
T115-3	1	1	1	1	1	1	1	1	1	1	1	1	1	1	1	1	1	1	1	1	1
T115-4	0	0	0	0	0	0	0	0	0	0	0	0	0	0	0	0	0	0	0	0	0
T121-1	0	0	0	0	0	0	0	0	0	0	0	0	0	0	0	1	1	1	1	1	1
T121-2	1	1	1	1	1	1	1	1	1	1	1	1	1	1	1	0	0	0	0	0	0
T121-3	0	0	0	0	0	0	0	0	0	0	0	0	0	0	0	0	0	0	0	0	0
T121-4	1	1	1	1	1	1	1	1	1	1	1	1	1	1	1	1	1	1	1	1	1
T122-1	1	1	1	1	1	0	0	0	0	0	0	0	0	0	0	0	0	0	0	0	0
T122-2	1	1	1	1	1	1	1	1	1	1	1	1	1	1	1	1	1	1	1	1	1
T122-3	0	0	0	0	0	0	0	0	0	0	0	0	0	0	0	0	0	0	0	0	0
T122-4	0	0	0	0	0	1	1	1	1	1	1	1	1	1	1	1	1	1	1	1	1
T123-1	1	1	1	1	1	1	1	1	1	1	1	1	1	1	1	1	1	1	1	1	1
T123-2	0	0	0	0	0	1	1	1	1	1	1	1	1	1	1	1	1	1	1	0	0
T123-3	0	0	0	0	0	0	0	0	0	0	0	0	0	0	0	0	0	0	0	0	0
T123-4	1	1	1	1	1	0	0	0	0	0	0	0	0	0	0	0	0	0	0	1	1
T128-1	1	1	1	1	1	1	1	1	1	1	1	1	1	1	1	1	1	1	1	1	1
T128-2	0	0	0	0	0	0	0	0	0	0	0	0	0	0	0	0	0	0	0	0	0
T128-3	0	0	0	0	0	0	0	0	0	1	1	1	1	1	1	1	1	1	1	1	1
T128-4	1	1	1	1	1	1	1	1	1	0	0	0	0	0	0	0	0	0	0	0	0
T130-1	0	0	0	0	0	0	0	0	0	0	0	0	0	0	0	0	0	0	0	1	1
T130-2	1	1	1	1	1	1	1	1	1	1	1	1	1	1	1	1	1	1	1	0	0
T130-3	0	0	0	0	0	0	0	0	0	0	0	0	0	1	1	1	1	1	1	1	1
T130-4	1	1	1	1	1	1	1	1	1	1	1	1	1	0	0	0	0	0	0	0	0
T133-1	0	0	0	0	0	0	0	0	0	0	0	0	0	0	0	0	0	0	0	0	0
T133-2	0	0	0	0	0	0	0	0	1	1	1	1	1	1	1	1	1	1	1	1	1
T133-3	1	1	1	1	1	1	1	1	1	1	1	1	1	1	1	1	1	1	1	1	1
T133-4	1	1	1	1	1	1	1	1	0	0	0	0	0	0	0	0	0	0	0	0	0
T135-1	1	1	1	0	0	0	0	0	0	0	0	0	1	1	1	1	1	1	1	1	1
T135-2	0	0	0	1	1	1	1	1	1	1	1	1	0	0	0	0	0	0	0	0	0
T135-3	0	0	0	0	0	0	0	0	0	0	0	0	0	0	0	0	0	0	0	0	0
T135-4	1	1	1	1	1	1	1	1	1	1	1	1	1	1	1	1	1	1	1	1	1
T137-1	0	0	0	0	0	0	0	0	0	0	0	0	0	0	0	0	0	0	0	0	0
T137-2	0	0	0	0	0	1	1	1	1	1	1	1	1	1	1	1	1	1	1	1	1
T137-3	1	1	1	1	1	0	0	0	0	0	0	0	0	0	0	0	0	0	0	0	0
T137-4	1	1	1	1	1	1	1	1	1	1	1	1	1	1	1	1	1	1	1	1	1
T138-1	0	0	1	1	1	1	1	1	1	1	1	1	1	1	1	1	1	1	1	1	1
T138-2	1	1	1	1	1	1	1	1	1	1	1	1	1	1	1	1	0	0	0	0	0
T138-3	1	1	0	0	0	0	0	0	0	0	0	0	0	0	0	0	0	0	0	0	0
T138-4	0	0	0	0	0	0	0	0	0	0	0	0	0	0	0	0	1	1	1	1	1
T142-1	1	1	0	0	0	0	0	0	0	0	0	0	0	0	0	1	1	1	1	1	1
T142-2	0	0	0	0	0	0	0	0	0	0	0	0	0	0	0	0	0	0	0	0	0
T142-3	1	1	1	1	1	1	1	1	1	1	1	1	1	1	1	1	1	1	1	1	1
T142-4	0	0	1	1	1	1	1	1	1	1	1	1	1	1	1	0	0	0	0	0	0
T146-1	1	1	1	1	1	0	0	0	0	0	0	0	0	0	0	0	0	0	0	0	0
T146-2	0	0	0	0	0	1	1	1	1	1	1	1	1	1	1	1	1	1	1	1	1
T146-3	1	1	1	1	1	1	1	1	1	1	1	1	1	1	1	1	1	1	1	0	0
T146-4	0	0	0	0	0	0	0	0	0	0	0	0	0	0	0	0	0	0	0	1	1
T160-1	0	0	0	0	0	0	0	0	0	0	0	0	0	0	0	0	0	0	0	0	0
T160-2	1	1	1	1	1	1	1	1	0	0	0	0	0	0	0	0	0	0	0	0	0
T160-3	0	0	0	0	0	0	0	0	1	1	1	1	1	1	1	1	1	1	1	1	1
T160-4	1	1	1	1	1	1	1	1	1	1	1	1	1	1	1	1	1	1	1	1	1
T164-1	1	0	0	0	0	0	0	0	0	0	0	0	0	0	0	0	0	0	0	0	0
T164-2	1	1	1	1	1	1	1	1	1	1	1	1	1	1	1	1	1	1	1	1	1
T164-3	0	0	0	0	0	0	0	0	0	0	0	0	0	0	1	1	1	1	1	1	1
T164-4	0	1	1	1	1	1	1	1	1	1	1	1	1	1	0	0	0	0	0	0	0
T170-1	1	1	1	1	1	1	1	1	1	1	1	1	1	1	1	1	1	1	1	1	1
T170-2	0	0	0	0	0	0	0	0	0	0	0	0	0	0	0	1	1	1	1	1	1
T170-3	1	1	1	1	1	1	1	1	1	1	1	1	1	1	1	0	0	0	0	0	0
T170-4	0	0	0	0	0	0	0	0	0	0	0	0	0	0	0	0	0	0	0	0	0
T173-1	1	1	1	1	1	1	1	1	1	1	1	1	1	0	0	0	0	0	0	0	0
T173-2	1	1	1	1	1	1	1	1	1	1	1	1	1	1	1	1	1	1	1	1	1
T173-3	0	0	0	0	0	0	0	0	0	0	0	0	0	1	1	1	1	1	1	1	1
T173-4	0	0	0	0	0	0	0	0	0	0	0	0	0	0	0	0	0	0	0	0	0
T179-1	1	1	1	1	1	1	1	1	1	1	1	1	1	1	1	1	1	1	1	1	1
T179-2	1	1	1	1	1	1	1	1	1	1	1	0	0	0	0	0	0	0	0	0	0
T179-3	0	0	0	0	0	0	0	0	0	0	0	0	0	0	0	0	0	0	0	0	0
T179-4	0	0	0	0	0	0	0	0	0	0	0	1	1	1	1	1	1	1	1	1	1
T191-1	0	0	0	0	0	0	0	0	0	0	0	0	0	1	1	1	1	1	1	1	1
T191-2	0	0	0	0	0	0	0	0	0	0	0	0	0	0	0	0	0	0	0	0	0
T191-3	1	1	1	1	1	1	1	1	1	1	1	1	1	1	1	1	1	1	1	1	1
T191-4	1	1	1	1	1	1	1	1	1	1	1	1	1	0	0	0	0	0	0	0	0
206-1	1	1	1	1	1	1	0	0	0	0	0	0	0	0	0	0	0	0	0	0	0
206-2	0	0	0	0	0	0	0	0	0	0	0	0	0	0	0	0	0	0	0	0	0
206-3	0	0	0	0	0	0	1	1	1	1	1	1	1	1	1	1	1	1	1	1	1
206-4	1	1	1	1	1	1	1	1	1	1	1	1	1	1	1	1	1	1	1	1	1
222-1	1	1	1	1	1	0	0	0	0	0	0	0	0	0	0	0	0	0	0	0	0
222-2	0	0	0	0	0	0	0	0	0	0	0	0	0	0	0	0	0	0	0	0	0
222-3	1	1	1	1	1	1	1	1	1	1	1	1	1	1	1	1	1	1	1	1	1
222-4	0	0	0	0	0	1	1	1	1	1	1	1	1	1	1	1	1	1	1	1	1
224-1	1	1	1	1	1	1	1	1	1	1	1	1	1	1	1	1	1	1	1	1	1
224-2	0	0	0	0	0	0	0	0	0	0	0	0	0	0	0	0	0	0	0	0	0
224-3	1	1	1	1	1	1	1	1	1	1	1	1	1	1	0	0	0	0	0	0	0
224-4	0	0	0	0	0	0	0	0	0	0	0	0	0	0	1	1	1	1	1	1	1
227-1	0	0	0	0	0	0	0	0	0	0	0	0	0	0	0	0	0	0	0	0	0
227-2	1	1	1	1	1	1	1	1	1	1	1	1	1	1	1	0	0	0	0	0	0
227-3	0	0	1	1	1	1	1	1	1	1	1	1	1	1	1	1	1	1	1	1	1
227-4	1	1	0	0	0	0	0	0	0	0	0	0	0	0	0	1	1	1	1	1	1
229-1	1	1	1	1	1	1	1	1	1	1	1	1	1	1	1	1	1	1	1	1	1
229-2	1	1	1	1	1	0	0	0	0	0	0	0	0	0	0	0	0	0	0	0	0
229-3	0	0	0	0	0	0	0	0	0	0	0	0	0	0	0	0	0	0	0	0	0
229-4	0	0	0	0	0	1	1	1	1	1	1	1	1	1	1	1	1	1	1	1	1
235-1	1	1	1	1	1	1	1	0	0	0	0	0	0	1	1	1	1	1	1	1	1
235-2	1	1	0	0	0	0	0	0	0	0	0	0	0	0	0	0	0	0	0	0	0
235-3	0	0	1	1	1	1	1	1	1	1	1	1	1	1	1	1	1	1	1	1	0
235-4	0	0	0	0	0	0	0	1	1	1	1	1	1	0	0	0	0	0	0	0	1
250-1	1	1	1	1	1	1	1	1	0	0	0	0	0	0	0	0	0	0	0	0	0
250-2	1	1	1	1	1	1	1	1	1	1	1	1	1	1	1	1	1	1	1	1	1
250-3	0	0	0	0	0	0	0	0	1	1	1	1	1	1	1	1	1	1	1	1	1
250-4	0	0	0	0	0	0	0	0	0	0	0	0	0	0	0	0	0	0	0	0	0
259-1	0	0	0	0	0	0	0	0	0	0	0	0	0	0	1	1	1	1	1	1	1
259-2	0	0	0	0	0	0	0	0	0	0	0	0	0	0	0	0	0	0	0	0	0
259-3	1	1	1	1	1	1	1	1	1	1	1	1	1	1	1	1	1	1	1	1	1
259-4	1	1	1	1	1	1	1	1	1	1	1	1	1	1	0	0	0	0	0	0	0
260-1	1	1	1	1	1	1	1	1	1	1	1	1	1	1	0	0	0	0	0	0	0
260-2	0	0	0	0	0	0	0	0	0	0	0	0	0	0	0	0	0	0	0	0	0
260-3	0	0	0	0	0	0	0	0	0	0	0	0	0	0	1	1	1	1	1	1	1
260-4	1	1	1	1	1	1	1	1	1	1	1	1	1	1	1	1	1	1	1	1	1
267-1	1	1	1	1	1	0	0	0	0	0	0	0	0	0	0	0	1	1	1	1	1
267-2	0	0	0	0	0	0	0	0	0	0	0	0	0	0	0	0	0	0	0	0	0
267-3	0	0	0	0	0	1	1	1	1	1	1	1	1	1	1	1	1	1	1	1	1
267-4	1	1	1	1	1	1	1	1	1	1	1	1	1	1	1	1	0	0	0	0	0
276-1	0	0	0	0	0	1	1	1	1	1	1	1	1	1	1	1	1	1	1	1	1
276-2	1	1	1	1	1	1	1	1	1	1	1	1	1	1	1	1	1	1	1	0	0
276-3	1	1	1	1	1	0	0	0	0	0	0	0	0	0	0	0	0	0	0	1	1
276-4	0	0	0	0	0	0	0	0	0	0	0	0	0	0	0	0	0	0	0	0	0
293-1	1	1	1	1	1	1	1	1	1	1	1	1	1	1	1	1	1	1	1	1	1
293-2	0	0	0	0	0	0	0	0	0	0	0	0	0	0	0	0	0	0	0	0	0
293-3	1	1	1	1	1	1	1	1	1	1	1	1	1	1	1	1	1	1	0	0	0
293-4	0	0	0	0	0	0	0	0	0	0	0	0	0	0	0	0	0	0	1	1	1
296-1	1	1	1	1	1	1	1	1	0	0	0	0	0	0	0	0	0	0	0	0	0
296-2	1	1	1	1	1	1	1	1	1	1	1	1	1	1	1	1	1	1	1	1	1
296-3	0	0	0	0	0	0	0	0	0	0	0	0	0	0	0	0	0	0	0	0	0
296-4	0	0	0	0	0	0	0	0	1	1	1	1	1	1	1	1	1	1	1	1	1
297-1	1	1	1	1	1	1	1	0	0	0	0	0	0	0	0	0	0	0	0	0	0
297-2	1	1	1	1	1	1	1	1	1	1	1	1	1	1	1	1	1	1	1	1	1
297-3	0	0	0	0	0	0	0	0	0	0	0	0	0	0	0	0	0	0	0	0	0
297-4	0	0	0	0	0	0	0	1	1	1	1	1	1	1	1	1	1	1	1	1	1
298-1	0	0	0	0	0	0	0	0	0	0	0	0	0	0	0	0	0	0	0	0	0
298-2	1	1	1	1	1	1	1	1	1	1	1	1	1	1	1	1	1	1	1	1	1
298-3	0	0	0	0	0	0	0	0	0	0	0	0	0	1	1	1	1	1	0	0	0
298-4	1	1	1	1	1	1	1	1	1	1	1	1	1	0	0	0	0	0	1	1	1
299-1	0	0	0	0	0	0	0	0	0	0	0	0	0	0	1	1	1	1	1	1	1
299-2	1	1	1	1	1	1	1	1	1	1	1	1	1	1	1	1	1	1	1	1	1
299-3	0	0	1	1	1	1	1	1	1	1	1	1	1	1	0	0	0	0	0	0	0
299-4	1	1	0	0	0	0	0	0	0	0	0	0	0	0	0	0	0	0	0	0	0
302-1	0	0	0	0	0	0	0	0	1	1	1	1	1	1	1	1	1	1	1	1	1
302-2	0	0	0	0	0	0	0	0	0	0	0	0	0	0	0	0	0	0	0	0	0
302-3	1	1	1	1	1	1	1	1	0	0	0	0	0	0	1	1	1	1	1	1	1
302-4	1	1	1	1	1	1	1	1	1	1	1	1	1	1	0	0	0	0	0	0	0
309-1	0	0	0	0	0	0	0	0	0	0	0	0	0	0	0	0	0	0	0	0	0
309-2	0	0	0	0	0	0	0	0	0	0	0	0	0	0	1	1	0	0	0	0	0
309-3	1	1	1	1	1	1	1	1	1	1	1	1	1	1	1	1	1	1	1	1	1
309-4	1	1	1	1	1	1	1	1	1	1	1	1	1	1	0	0	1	1	1	1	1
313-1	0	0	0	0	0	0	0	0	0	0	0	0	0	1	1	1	1	1	1	1	1
313-2	1	1	1	1	1	1	1	1	1	1	1	1	1	0	0	0	0	0	0	0	0
313-3	1	1	1	1	1	1	1	1	1	1	1	1	1	1	1	1	1	1	1	1	1
313-4	0	0	0	0	0	0	0	0	0	0	0	0	0	0	0	0	0	0	0	0	0
314-1	0	0	0	0	0	0	0	0	0	0	0	0	0	0	0	0	0	0	0	0	0
314-2	0	0	0	0	0	0	0	0	0	0	0	0	0	1	1	1	1	1	1	1	1
314-3	1	1	1	1	1	1	1	1	1	1	1	1	1	1	1	1	1	1	1	1	1
314-4	1	1	1	1	1	1	1	1	1	1	1	1	1	0	0	0	0	0	0	0	0
317-1	0	0	0	0	0	0	0	0	0	0	0	0	0	0	0	0	0	0	0	0	0
317-2	1	1	1	1	1	1	1	1	1	1	1	1	1	1	1	1	1	1	1	1	1
317-3	0	0	0	0	0	0	0	0	0	0	0	0	0	0	0	1	1	1	1	1	1
317-4	1	1	1	1	1	1	1	1	1	1	1	1	1	1	1	0	0	0	0	0	0
321-1	1	1	1	1	1	1	1	1	1	1	1	1	1	1	1	0	0	0	0	0	0
321-2	0	0	0	0	0	0	0	0	0	0	0	0	0	0	0	1	1	1	1	1	1
321-3	1	1	1	1	1	1	1	1	1	1	1	1	1	1	1	1	1	1	1	1	1
321-4	0	0	0	0	0	0	0	0	0	0	0	0	0	0	0	0	0	0	0	0	0
323-1	1	1	1	1	1	1	1	1	1	1	1	1	1	1	1	0	0	0	0	0	0
323-2	0	0	0	0	0	0	0	0	0	0	0	0	0	0	0	1	1	1	1	1	1
323-3	0	0	0	0	0	0	0	0	0	0	0	0	0	0	0	0	0	0	0	0	0
323-4	1	1	1	1	1	1	1	1	1	1	1	1	1	1	1	1	1	1	1	1	1
324-1	0	0	0	0	0	0	0	0	0	0	0	1	1	1	1	1	1	1	1	1	1
324-2	1	1	1	1	1	1	1	1	1	1	1	0	0	0	0	0	0	0	0	0	0
324-3	0	0	0	0	0	0	0	0	0	0	0	0	0	0	0	0	0	0	0	0	0
324-4	1	1	1	1	1	1	1	1	1	1	1	1	1	1	1	1	1	1	1	1	1
325-1	1	1	1	1	1	1	1	1	0	0	0	0	0	0	0	0	0	0	0	0	0
325-2	0	0	0	0	0	0	0	0	0	0	0	0	0	0	0	0	0	0	0	0	0
325-3	1	1	1	1	1	1	1	1	1	1	1	1	1	1	1	1	1	1	1	1	1
325-4	0	0	0	0	0	0	0	0	1	1	1	1	1	1	1	1	1	1	1	1	1
331-1	1	1	1	1	1	1	1	0	0	0	0	0	0	0	0	0	0	0	0	0	0
331-2	0	0	0	0	0	0	0	1	1	1	1	1	1	1	1	1	1	1	1	1	1
331-3	0	0	0	0	0	0	0	0	0	0	0	0	0	0	0	0	0	0	0	0	0
331-4	1	1	1	1	1	1	1	1	1	1	1	1	1	1	1	1	1	1	1	1	1
341-1	1	1	1	1	1	1	1	1	1	0	0	0	0	0	0	0	0	0	0	0	0
341-2	0	0	0	0	0	0	0	0	0	0	0	0	0	0	0	0	0	0	0	0	0
341-3	1	1	1	1	1	1	1	1	1	1	1	1	1	1	1	1	1	1	1	1	1
341-4	0	0	0	0	0	0	0	0	0	1	1	1	1	1	1	1	1	1	1	1	1
344-1	0	0	0	0	0	0	0	0	0	0	0	0	0	0	0	0	0	0	0	0	0
344-2	0	0	0	0	0	0	1	1	1	1	1	1	1	1	0	0	0	0	0	0	0
344-3	1	1	1	1	1	1	1	1	1	1	1	1	1	1	1	1	1	1	1	1	1
344-4	1	1	1	1	1	1	0	0	0	0	0	0	0	0	1	1	1	1	1	1	1
347-1	0	0	0	0	0	0	0	0	1	1	1	1	1	1	1	1	1	1	1	1	1
347-2	0	0	0	0	0	0	0	0	0	0	0	0	0	0	0	0	0	0	0	0	0
347-3	1	1	1	1	1	1	1	1	1	1	1	1	1	1	1	1	1	1	1	1	1
347-4	1	1	1	1	1	1	1	1	0	0	0	0	0	0	0	0	0	0	0	0	0
365-1	0	0	0	0	0	0	0	0	0	0	0	0	0	0	0	0	0	0	0	0	0
365-2	1	1	1	1	1	1	1	1	1	1	1	1	1	1	1	1	1	1	1	1	1
365-3	1	1	1	1	1	1	1	1	1	1	1	1	1	0	0	0	0	0	0	0	0
365-4	0	0	0	0	0	0	0	0	0	0	0	0	0	1	1	1	1	1	1	1	1
366-1	0	0	1	1	1	1	1	1	1	1	1	1	1	1	1	1	1	1	1	1	1
366-2	1	1	1	1	1	1	1	1	1	1	1	1	1	1	1	1	0	0	0	0	0
366-3	1	1	0	0	0	0	0	0	0	0	0	0	0	0	0	0	0	0	0	0	0
366-4	0	0	0	0	0	0	0	0	0	0	0	0	0	0	0	0	1	1	1	1	1
375-1	0	0	0	0	0	1	1	1	1	1	1	1	1	1	1	0	0	0	0	0	0
375-2	1	1	1	1	1	1	1	1	1	1	1	1	1	1	1	1	1	1	1	1	1
375-3	1	1	1	1	1	0	0	0	0	0	0	0	0	0	0	0	0	0	0	0	0
375-4	0	0	0	0	0	0	0	0	0	0	0	0	0	0	0	1	1	1	1	1	1
384-1	1	1	1	1	1	1	1	1	1	1	1	1	1	1	1	1	1	1	1	1	1
384-2	1	1	1	1	1	0	0	0	0	0	0	0	0	0	0	0	0	0	0	0	0
384-3	0	0	0	0	0	1	1	1	1	1	1	1	1	1	1	0	0	0	0	0	0
384-4	0	0	0	0	0	0	0	0	0	0	0	0	0	0	0	1	1	1	1	1	1
388-1	0	0	0	0	0	1	1	1	1	1	1	1	1	1	1	1	1	1	1	1	1
388-2	0	0	0	0	0	0	0	0	0	0	0	0	0	0	0	0	0	0	0	1	1
388-3	1	1	1	1	1	0	0	0	0	0	0	0	0	0	0	0	0	0	0	0	0
388-4	1	1	1	1	1	1	1	1	1	1	1	1	1	1	1	1	1	1	1	0	0
389-1	1	1	1	1	1	1	1	1	1	1	1	1	1	1	1	1	1	1	1	1	1
389-2	1	1	1	1	1	1	0	0	0	0	0	0	0	0	0	0	0	0	0	1	1
389-3	0	0	0	0	0	0	1	1	1	1	1	1	1	1	1	1	1	1	1	0	0
389-4	0	0	0	0	0	0	0	0	0	0	0	0	0	0	0	0	0	0	0	0	0
392-1	0	0	0	0	0	0	0	0	0	0	0	0	1	1	1	1	1	1	1	1	1
392-2	0	0	0	0	0	0	0	0	0	0	0	0	0	0	0	1	1	1	1	1	1
392-3	1	1	1	1	1	1	1	1	1	1	1	1	0	0	0	0	0	0	0	0	0
392-4	1	1	1	1	1	1	1	1	1	1	1	1	1	1	1	0	0	0	0	0	0
393-1	1	1	1	1	1	1	1	1	1	1	1	1	1	1	1	1	1	1	1	0	0
393-2	0	0	0	0	0	0	0	0	1	1	1	1	1	1	1	1	1	1	1	1	1
393-3	0	0	0	0	0	0	0	0	0	0	0	0	0	0	0	0	0	0	0	0	0
393-4	1	1	1	1	1	1	1	1	0	0	0	0	0	0	0	0	0	0	0	1	1
395-1	0	0	0	0	0	0	0	0	0	1	1	1	1	1	1	1	1	1	1	1	1
395-2	0	0	0	0	0	0	0	0	0	0	0	0	0	0	0	0	0	0	0	0	0
395-3	1	1	1	1	1	1	1	1	1	0	0	0	0	0	0	0	0	0	0	0	0
395-4	1	1	1	1	1	1	1	1	1	1	1	1	1	1	1	1	1	1	1	1	1
397-1	0	0	0	0	0	1	1	1	1	1	1	1	1	1	1	1	1	1	1	1	1
397-2	0	0	0	0	0	0	0	0	0	0	0	0	0	0	1	1	1	1	1	1	1
397-3	1	1	1	1	1	0	0	0	0	0	0	0	0	0	0	0	0	0	0	0	0
397-4	1	1	1	1	1	1	1	1	1	1	1	1	1	1	0	0	0	0	0	0	0
401-1	0	0	0	0	0	0	0	0	0	0	0	0	0	0	0	0	1	1	1	1	1
401-2	1	1	0	0	0	0	0	0	0	0	0	0	0	0	0	0	0	0	0	0	0
401-3	1	1	1	1	1	1	1	1	1	1	1	1	1	1	1	1	0	0	0	0	0
401-4	0	0	1	1	1	1	1	1	1	1	1	1	1	1	1	1	1	1	1	1	1
407-1	0	0	1	1	1	1	1	1	1	1	1	1	1	1	1	0	0	0	0	0	0
407-2	1	1	1	1	1	1	1	1	1	1	1	1	1	1	1	1	1	1	1	1	1
407-3	1	1	0	0	0	0	0	0	0	0	0	0	0	0	0	0	0	0	0	0	0
407-4	0	0	0	0	0	0	0	0	0	0	0	0	0	0	0	1	1	1	1	1	1
413-1	1	1	1	1	1	1	1	1	1	1	1	1	1	1	1	1	1	1	1	1	1
413-2	0	0	0	0	0	1	1	1	1	1	1	1	1	1	1	1	1	1	1	1	1
413-3	1	1	1	1	1	0	0	0	0	0	0	0	0	0	0	0	0	0	0	0	0
413-4	0	0	0	0	0	0	0	0	0	0	0	0	0	0	0	0	0	0	0	0	0
415-1	0	0	0	0	0	0	0	0	0	0	0	0	0	0	1	1	1	1	1	1	1
415-2	1	1	1	1	1	1	1	1	1	1	1	1	1	1	1	1	1	1	1	1	1
415-3	0	0	0	1	1	1	1	1	1	1	1	1	1	1	0	0	0	0	0	0	0
415-4	1	1	1	0	0	0	0	0	0	0	0	0	0	0	0	0	0	0	0	0	0
416-1	1	1	1	1	1	1	1	1	1	1	1	1	1	1	1	1	1	1	0	0	0
416-2	0	0	1	1	1	1	1	1	1	1	1	1	1	1	1	1	1	1	1	1	1
416-3	0	0	0	0	0	0	0	0	0	0	0	0	0	0	0	0	0	0	1	1	1
416-4	1	1	0	0	0	0	0	0	0	0	0	0	0	0	0	0	0	0	0	0	0
417-1	0	0	0	0	0	0	0	0	1	1	1	1	1	1	1	1	1	1	1	1	1
417-2	0	0	0	0	0	0	0	0	0	0	0	0	0	0	0	0	0	0	0	0	0
417-3	1	1	1	1	1	1	1	1	0	0	0	0	0	0	0	0	0	0	0	0	0
417-4	1	1	1	1	1	1	1	1	1	1	1	1	1	1	1	1	1	1	1	1	1
426-1	0	0	0	0	0	0	0	0	0	0	0	0	0	0	0	0	0	0	0	0	0
426-2	0	0	0	0	0	0	0	0	0	0	0	0	0	0	0	1	1	1	1	1	1
426-3	1	1	1	1	1	1	1	1	1	1	1	1	1	1	1	0	0	0	0	0	0
426-4	1	1	1	1	1	1	1	1	1	1	1	1	1	1	1	1	1	1	1	1	1
437-1	0	0	0	0	0	1	1	1	1	1	1	1	1	1	1	1	1	1	1	1	1
437-2	1	1	1	1	1	1	1	1	1	1	1	1	1	1	1	1	1	1	0	0	0
437-3	1	1	1	1	1	0	0	0	0	0	0	0	0	0	0	0	0	0	0	0	0
437-4	0	0	0	0	0	0	0	0	0	0	0	0	0	0	0	0	0	0	1	1	1
439-1	1	1	1	1	1	1	1	1	1	1	1	1	1	1	1	1	1	1	1	1	1
439-2	0	0	0	0	0	0	0	0	0	0	0	0	0	0	0	0	0	0	0	0	0
439-3	1	1	1	1	1	1	1	1	1	1	1	1	1	1	0	0	0	0	0	0	0
439-4	0	0	0	0	0	0	0	0	0	0	0	0	0	0	1	1	1	1	1	1	1
442-1	1	1	0	0	0	0	0	0	1	1	1	1	1	1	1	1	1	1	1	1	1
442-2	0	0	0	0	0	0	0	0	0	0	0	0	0	0	0	0	0	0	0	0	0
442-3	0	0	1	1	1	1	1	1	1	1	1	1	1	1	1	1	1	1	1	1	1
442-4	1	1	1	1	1	1	1	1	0	0	0	0	0	0	0	0	0	0	0	0	0
446-1	1	1	1	1	1	1	1	1	1	1	1	1	1	1	1	1	1	1	1	1	1
446-2	0	0	0	0	0	0	0	0	0	0	0	0	0	0	0	0	0	0	0	0	0
446-3	0	0	0	0	0	0	1	1	1	1	1	1	1	1	1	1	1	1	1	1	1
446-4	1	1	1	1	1	1	0	0	0	0	0	0	0	0	0	0	0	0	0	0	0
451-1	1	1	1	1	1	1	1	1	1	1	1	1	1	1	1	1	1	1	1	1	1
451-2	0	0	0	0	0	0	0	0	0	0	0	0	0	0	0	0	0	0	0	0	0
451-3	0	0	0	0	0	0	0	0	0	0	0	0	0	0	0	1	1	1	1	1	1
451-4	1	1	1	1	1	1	1	1	1	1	1	1	1	1	1	0	0	0	0	0	0
453-1	0	0	0	0	0	0	0	0	1	1	1	1	1	1	1	1	1	1	1	1	1
453-2	1	1	1	1	1	1	1	1	1	1	1	1	1	1	1	1	1	1	1	1	1
453-3	0	0	0	0	0	0	0	0	0	0	0	0	0	0	0	0	0	0	0	0	0
453-4	1	1	1	1	1	1	1	1	0	0	0	0	0	0	0	0	0	0	0	0	0
458-1	1	1	1	1	1	1	1	1	1	1	1	1	1	0	0	0	0	0	0	0	0
458-2	1	1	1	1	1	1	1	1	1	1	1	1	1	1	1	1	1	1	1	1	1
458-3	0	0	0	0	0	0	0	0	0	0	0	0	0	0	0	0	0	0	0	0	0
458-4	0	0	0	0	0	0	0	0	0	0	0	0	0	1	1	1	1	1	1	1	1
465-1	1	1	1	1	1	1	1	1	1	1	1	1	1	0	0	0	0	0	0	0	0
465-2	0	0	1	1	1	1	1	1	1	1	1	1	1	1	1	1	1	1	1	1	1
465-3	1	1	0	0	0	0	0	0	0	0	0	0	0	0	0	0	0	0	0	0	0
465-4	0	0	0	0	0	0	0	0	0	0	0	0	0	1	1	1	1	1	1	1	1
468-1	1	1	1	1	1	1	1	1	1	1	1	1	1	1	1	1	1	1	1	1	1
468-2	1	1	1	1	1	0	0	0	0	0	0	0	0	0	0	0	0	0	0	0	0
468-3	0	0	0	0	0	0	0	0	0	0	0	0	0	0	0	0	0	0	0	0	0
468-4	0	0	0	0	0	1	1	1	1	1	1	1	1	1	1	1	1	1	1	1	1
470-1	1	1	1	1	1	1	1	1	1	1	1	1	1	1	1	1	1	1	1	1	1
470-2	0	0	0	0	0	0	0	0	0	0	0	0	0	0	0	0	1	1	1	1	1
470-3	1	1	1	1	1	1	1	1	0	0	0	0	0	0	0	0	0	0	0	0	0
470-4	0	0	0	0	0	0	0	0	1	1	1	1	1	1	1	1	0	0	0	0	0
471-1	1	1	1	1	1	1	1	1	1	1	1	1	1	1	1	1	1	1	1	1	1
471-2	0	0	0	0	0	0	0	0	0	0	0	0	0	0	0	0	0	0	0	0	0
471-3	1	1	1	1	1	1	0	0	0	0	0	0	0	0	1	1	0	0	0	0	0
471-4	0	0	0	0	0	0	1	1	1	1	1	1	1	1	0	0	1	1	1	1	1
476-1	0	1	1	1	1	1	1	1	1	1	1	1	1	0	0	0	0	0	0	0	0
476-2	1	0	0	0	1	1	1	1	1	1	1	1	1	1	1	1	1	1	1	1	1
476-3	0	0	0	0	0	0	0	0	0	0	0	0	0	0	0	0	0	0	0	0	0
476-4	1	1	1	1	0	0	0	0	0	0	0	0	0	1	1	1	1	1	1	1	1
478-1	0	0	0	0	0	0	1	1	1	1	1	1	1	1	1	1	1	1	1	1	1
478-2	0	0	0	0	0	0	0	0	0	0	0	0	0	0	0	1	1	1	1	1	1
478-3	1	1	1	1	1	1	1	1	1	1	1	1	1	1	1	0	0	0	0	0	0
478-4	1	1	1	1	1	1	0	0	0	0	0	0	0	0	0	0	0	0	0	0	0
481-1	0	0	0	0	0	0	0	0	0	0	0	0	1	1	1	1	1	1	0	0	0
481-2	1	1	1	1	1	1	1	1	1	1	1	1	1	1	1	1	1	1	1	1	1
481-3	0	0	0	0	0	0	0	0	0	0	0	0	0	0	0	0	0	0	1	1	1
481-4	1	1	1	1	1	1	1	1	1	1	1	1	0	0	0	0	0	0	0	0	0
486-1	1	1	1	1	1	1	1	1	0	0	0	0	0	0	0	0	0	0	0	0	0
486-2	0	0	0	0	0	0	0	0	1	1	1	1	1	1	1	1	1	1	1	1	1
486-3	1	1	1	1	1	1	1	1	1	1	1	1	1	1	1	1	1	1	1	1	1
486-4	0	0	0	0	0	0	0	0	0	0	0	0	0	0	0	0	0	0	0	0	0
487-1	0	0	0	0	0	0	0	0	0	0	0	0	0	0	0	0	0	0	0	0	0
487-2	1	1	1	1	1	1	1	1	1	1	1	1	1	1	1	1	1	1	1	1	1
487-3	1	1	1	1	1	1	1	1	0	0	0	0	0	0	0	0	0	0	0	0	0
487-4	0	0	0	0	0	0	0	0	1	1	1	1	1	1	1	1	1	1	1	1	1

## Sheet: E. chr5
Supplementary Data E. PCR-based tetrad genotyping data of Arabidopsis male meiosis: chromosome 5 (Copenhaver et al. 1998)
Marker	CTR1	ca72	nga106	nga139	SO262	nga76	F13K20-t7	T18M4-t7	T17M11-sp6	T22J22-sp6	CUE1	T24I20-sp6	F18G23-t7	T2L5.3k2	T3L6-sp6	T21K16-t7	PhyC	MIK22.1	SO191	DFR	ASB2	LFY3
Position (bp)	979764	4254759	5397346	8428133	9792788	10418610	11021947	x	x	x	12590797	x	13065499	13259257	13471616	x	14007897	x	15004685	17164364	22515000	24843357
T1-1	1	1	1	1	1	1											1		1	1	1	1
T1-2	0	0	0	0	1	1											1		1	1	0	0
T1-3	1	1	1	1	0	0											0		0	0	1	1
T1-4	0	0	0	0	0	0											0		0	0	0	0
T2-1	0	0	0	1	1	1											1		1	1	1	1
T2-2	0	0	0	0	0	0											0		0	0	0	0
T2-3	1	1	1	0	0	0											0		0	0	0	0
T2-4	1	1	1	1	1	1											1		1	1	1	1
T3-1	0	0	0	0	1	1						1					1		1	1	1	1
T3-2	1	1	1	1	0	0						0					0		0	1	1	1
T3-3	0	0	0	0	0	0						0					0		0	0	0	0
T3-4	1	1	1	1	1	1						1					1		1	0	0	0
T4-1	0	0	0	1	1	1											1		1	1	1	1
T4-2	1	1	1	1	1	1											1		1	1	0	0
T4-3	0	0	0	0	0	0											0		0	0	1	1
T4-4	1	1	1	0	0	0											0		0	0	0	0
T5-1	1	1	1	1	1	0		0	0	0		0	0	0			0		0	0	0	0
T5-2	1	1	1	1	1	1		1	1	1		1	1	1			1		1	1	1	1
T5-3	0	0	0	0	0	1		1	1	1		1	1	1			1		1	1	1	1
T5-4	0	0	0	0	0	0		0	0	0		0	0	0			0		0	0	0	0
T6-1	0	0	0	0	1	1		1	1	1		1	1				1		1	1	0	0
T6-2	1	1	1	1	0	0		0	0	0		0	0				0		0	0	1	1
T6-3	0	0	0	0	0	0		0	0	0		0	0				0		0	0	0	0
T6-4	1	1	1	1	1	1		1	1	1		1	1				1		1	1	1	1
T7-1	1	1	1	0	0	0	0	0							0		0		0	0	1	1
T7-2	1	1	1	1	1	1	1	1							1		1		1	1	1	1
T7-3	0	0	0	1	0	0	1	1							1		1		0	1	0	0
T7-4	0	0	0	0	1	1	0	0							0		0		1	0	0	0
T8-1	0	1	1	1	1	1											1		1	1	0	0
T8-2	0	0	0	0	0	0											0		0	0	1	1
T8-3	1	1	1	1	1	1											1		1	1	1	1
T8-4	1	0	0	0	0	0											0		0	0	0	0
T10-1	1	1	1	1	1	1											1		1	0	0	0
T10-2	0	0	0	0	0	0											0		0	0	0	0
T10-3	1	1	1	1	1	1											1		1	1	1	1
T10-4	0	0	0	0	0	0											0		0	1	1	1
T11-1	1	1	1	1	0	0											0		0	0	0	0
T11-2	0	0	0	0	1	1											1		1	1	1	1
T11-3	1	1	1	1	1	1											1		1	1	1	1
T11-4	0	0	0	0	0	0											0		0	0	0	0
T12-1	0	0	0	1	1	1											1		1	1	1	1
T12-2	1	1	1	1	1	1											1		1	1	1	0
T12-3	1	1	1	0	0	0											0		0	0	0	0
T12-4	0	0	0	0	0	0											0		0	0	0	1
T13-1	0	0	0	0	0	0											0		0	0	0	0
T13-2	1	1	1	0	1	1											1		1	1	1	1
T13-3	0	0	0	1	0	0											0		0	0	0	0
T13-4	1	1	1	1	1	1											1		1	1	1	1
T14-1	0	1	1	1	1	1											1		1	1	1	1
T14-2	1	1	1	1	1	1											1		1	1	1	0
T14-3	0	0	0	0	0	0											0		0	0	0	0
T14-4	1	0	0	0	0	0											0		0	0	0	1
T18-1	0	0	0	0	0	1											1		1	1	0	0
T18-2	1	1	1	1	1	1											1		1	1	1	1
T18-3	1	1	1	1	1	0											0		0	0	0	0
T18-4	0	0	0	0	0	0											0		0	0	1	1
T20-1	0	1	1	1	1	1											1		1	1	1	1
T20-2	1	0	0	0	0	0											0		0	0	0	0
T20-3	0	0	0	0	0	0											0		0	0	1	1
T20-4	1	1	1	1	1	1											1		1	1	0	0
T27-1	1	1	1	1	1	1											1		1	1	0	0
T27-2	0	0	0	0	0	0											0		0	0	0	0
T27-3	1	1	1	1	1	1											1		1	1	1	1
T27-4	0	0	0	0	0	0											0		0	0	1	1
T28-1	1	1	1	1	1	1											1		1	1	0	0
T28-2	1	1	1	1	1	1											1		1	1	1	1
T28-3	0	0	0	0	0	0											0		0	0	0	0
T28-4	0	0	0	0	0	0											0		0	0	1	1
T29-1	0	1	1	1	1	1											1		1	1	1	1
T29-2	1	1	1	1	1	1											1		0	0	0	0
T29-3	0	0	0	0	0	0											0		1	1	1	1
T29-4	1	0	0	0	0	0											0		0	0	0	0
T30-1	0	0	1	1	1	1											1		1	1	0	0
T30-2	1	1	0	0	0	0											0		0	0	0	0
T30-3	1	1	1	1	1	1											1		1	1	1	1
T30-4	0	0	0	0	0	0											0		0	0	1	1
T31-1	0	0	0	1	1	1											1		1	1	0	0
T31-2	0	0	0	0	0	0											0		0	0	0	0
T31-3	1	1	1	0	0	0											0		0	0	1	1
T31-4	1	1	1	1	1	1											1		1	1	1	1
T32-1	0	1	1	1	1	1											1		1	1	0	0
T32-2	1	1	1	1	1	1											1		1	1	1	1
T32-3	1	0	0	0	0	0											0		0	0	1	1
T32-4	0	0	0	0	0	0											0		0	0	0	0
T33-1	0	1	1	1	1	1											1		1	1	1	0
T33-2	1	1	1	1	1	1											1		1	1	1	1
T33-3	1	0	0	0	0	0											0		0	0	0	1
T33-4	0	0	0	0	0	0											0		0	0	0	0
T34-1	1	1	1	1	1	1											1		1	1	1	1
T34-2	0	1	1	1	1	1											1		1	1	1	1
T34-3	0	0	0	0	0	0											0		0	0	0	0
T34-4	1	0	0	0	0	0											0		0	0	0	0
T35-1	1	1	1	1	1	1											1		1	1	1	1
T35-2	1	0	0	0	0	0											0		0	0	0	0
T35-3	0	0	0	1	1	1											1		1	1	0	0
T35-4	0	1	1	0	0	0											0		0	0	1	1
T36-1	1	0	0	0	0	0											0		0	0	0	0
T36-2	1	1	1	1	1	1											1		1	1	1	1
T36-3	0	1	1	1	1	1											1		1	1	0	0
T36-4	0	0	0	0	0	0											0		0	0	1	1
T37-1	1	1	1	1	1	1											1		1	1	1	1
T37-2	0	0	0	0	0	0											0		0	1	1	1
T37-3	0	0	0	0	0	0											0		0	0	0	0
T37-4	1	1	1	1	1	1											1		1	0	0	0
T38-1	0	1	1	1	1	1		1	1	1		1	1	1			1		1	1	1	1
T38-2	1	1	1	1	1	1		1	1	1		1	1	1			1		1	1	0	0
T38-3	1	0	0	0	0	0		0	0	0		0	0	0			0		0	0	0	0
T38-4	0	0	0	0	0	0		0	0	0		0	0	0			0		0	0	1	1
T39-1	1	0	0	0	0	0											0		0	0	1	1
T39-2	0	1	1	1	1	1											1		1	1	1	1
T39-3	1	1	1	1	1	1											1		1	1	0	0
T39-4	0	0	0	0	0	0											0		0	0	0	0
T40-1	0	0	0	0	0	0											0		0	0	0	0
T40-2	1	1	1	1	1	1											1		1	1	1	1
T40-3	1	1	1	0	0	0											0		0	0	1	1
T40-4	0	0	0	1	1	1											1		1	1	0	0
T41-1	1	1	1	0	0	0		0	0	0		0	0	0			0		0	0	1	1
T41-2	1	1	1	1	1	1		1	1	1		1	1	1			1		1	1	0	0
T41-3	0	0	0	0	0	0		0	0	0		0	0	0			0		0	0	0	0
T41-4	0	0	0	1	1	1		1	1	1		1	1	1			1		1	1	1	1
T42-1	0	0	0	0	0	0											0		0	0	0	0
T42-2	1	0	0	0	0	0											0		0	0	1	1
T42-3	0	1	1	1	1	1											1		1	1	1	1
T42-4	1	1	1	1	1	1											1		1	1	0	0
T43-1	1	1	1	1	1	1											1		1	0	0	0
T43-2	1	0	0	0	0	0											0		0	1	1	1
T43-3	0	0	0	0	0	0											0		0	0	0	0
T43-4	0	1	1	1	1	1											1		1	1	1	1
T44-1	0	0	0	0	0	0		0	0	0			0	0			0		0	0	0	0
T44-2	1	1	1	1	1	1		1	1	1			1	1			1		1	1	1	1
T44-3	1	1	1	1	1	1		1	1	1			1	1			1		1	0	0	0
T44-4	0	0	0	0	0	0		0	0	0			0	0			0		0	1	1	1
T45-1	0	0	0	0	0	0		0	0	0		0	0	0			0		0	0	0	0
T45-2	0	0	0	0	1	1		1	1	1		1	1	1			1		1	1	1	1
T45-3	1	1	1	1	1	1		1	1	1		1	1	1			1		1	1	1	1
T45-4	1	1	1	1	0	0		0	0	0		0	0	0			0		0	0	0	0
T46-1	0	0	0	0	0	0		0	0	0			0	0			0		0	0	0	0
T46-2	1	1	1	1	1	1		1	1	1			1	1			1		1	1	1	1
T46-3	0	1	1	1	1	1		1	1	1			1	1			1		1	1	1	1
T46-4	1	0	0	0	0	0		0	0	0			0	0			0		0	0	0	0
T48-1	1	0	0	0	0	0											0		0	0	1	1
T48-2	0	1	1	1	1	1											1		1	1	0	0
T48-3	0	0	0	0	0	0											0		0	1	0	0
T48-4	1	1	1	1	1	1											1		1	0	1	1
T49-1	0	0	0	0	0	0											0		0	0	0	0
T49-2	1	1	1	1	1	1											1		1	1	0	0
T49-3	1	1	1	1	1	1											1		1	1	1	1
T49-4	0	0	0	0	0	0											0		0	0	1	1
T52-1	1	1	1	1	1	1											1		1	1	1	1
T52-2	0	0	0	0	0	0											0		0	0	0	0
T52-3	0	1	1	1	1	1											1		1	1	0	0
T52-4	1	0	0	0	0	0											0		0	0	1	1
T53-1	0	0	0	0	0	0											0		0	1	1	1
T53-2	1	1	1	1	1	1											1		1	0	0	0
T53-3	1	1	1	1	1	1											1		1	1	1	1
T53-4	0	0	0	0	0	0											0		0	0	0	0
T55-1	0	1	1	1	1	1											1		1	1	1	1
T55-2	1	0	0	0	0	0											0		0	1	1	1
T55-3	1	1	1	1	1	1											1		1	0	0	0
T55-4	0	0	0	0	0	0											0		0	0	0	0
T56-1	0	1	1	1	1	1		1						1			1		1	0	0	0
T56-2	1	1	1	1	1	1		1						1			1		1	1	0	0
T56-3	0	0	0	0	0	0		0						0			0		0	0	1	1
T56-4	1	0	0	0	0	0		0						0			0		0	1	1	1
T57-1	1	1	1	1	1	1											1		0	0	0	0
T57-2	0	0	0	0	0	0											0		1	1	1	1
T57-3	0	0	0	0	0	0											0		0	0	0	0
T57-4	1	1	1	1	1	1											1		1	1	1	1
T60-1	0	0	0	0	1	1											1		1	1	1	1
T60-2	1	1	1	1	1	1											1		1	1	0	0
T60-3	1	1	1	1	0	0											0		0	0	0	0
T60-4	0	0	0	0	0	0											0		0	0	1	1
T61-1	0	0	0	0	0	0		0						0			0		0	0	1	1
T61-2	0	1	1	1	1	1		1						1			1		1	1	1	1
T61-3	1	0	0	0	0	0		0						0			0		0	0	0	0
T61-4	1	1	1	1	1	1		1						1			1		1	1	0	0
T62-1	0	0	0	0	1	1											1		1	1	1	1
T62-2	1	0	0	0	0	0											0		0	0	0	0
T62-3	1	1	1	1	0	0											0		0	0	0	0
T62-4	0	1	1	1	1	1											1		1	1	1	1
T63-1	0	1	1	1	1	1	1		1	1	1	1	1	1	0	0	0	0	0	0	1	1
T63-2	0	0	0	0	0	0	0		0	0	0	0	0	0	1	1	1	1	1	1	1	1
T63-3	1	0	0	0	0	0	0		0	0	0	0	0	0	0	0	0	0	0	0	0	0
T63-4	1	1	1	1	1	1	1		1	1	1	1	1	1	1	1	1	1	1	1	0	0
T64-1	0	0	0	0	0	0											0		0	0	0	0
T64-2	1	1	1	1	1	1											1		1	1	1	1
T64-3	0	0	0	0	1	1											1		1	1	1	1
T64-4	1	1	1	1	0	0											0		0	0	0	0
T66-1	1	1	1	1	1	1											1		1	1	0	0
T66-2	1	0	0	0	0	0											0		0	0	0	0
T66-3	0	0	0	0	0	0											0		0	0	1	1
T66-4	0	1	1	1	1	1											1		1	1	1	1
T68-1	0	0	0	0	0	0											0		0	0	0	0
T68-2	1	1	1	1	1	1											1		1	1	1	1
T68-3	0	0	0	0	0	0											0		0	0	1	1
T68-4	1	1	1	1	1	1											1		1	1	0	0
T69-1	0	0	0	0	1	1											1		1	1	1	0
T69-2	0	0	0	0	0	0											0		0	0	0	1
T69-3	1	1	1	1	1	1											1		1	1	1	1
T69-4	1	1	1	1	0	0											0		0	0	0	0
T70-1	0	0	0	0	0	0											0		0	0	0	0
T70-2	1	1	1	1	0	1											1		1	0	0	0
T70-3	0	1	1	1	1	1											1		1	1	1	1
T70-4	1	0	0	0	1	0											0		0	1	1	1
T71-1	1	1	1	1	1	1											1		1	1	0	0
T71-2	0	1	1	1	1	1											1		1	1	0	0
T71-3	0	0	0	0	0	0											0		0	0	1	1
T71-4	1	0	0	0	0	0											0		0	0	1	1
T72-1	0	0	0	0	0	0	0	0			0			0	0	0	0	0	0	0	0	0
T72-2	0	0	0	0	0	0	1	1			1			1	1	1	1	1	1	1	1	1
T72-3	1	1	1	1	1	1	1	1			1			1	1	1	1	1	1	1	1	1
T72-4	1	1	1	1	1	1	0	0			0			0	0	0	0	0	0	0	0	0
T73-1	1	1	1	1	1	1											1		1	1	1	1
T73-2	0	0	0	0	0	0											0		0	1	1	1
T73-3	1	0	0	0	0	0											0		0	0	0	0
T73-4	0	1	1	1	1	1											1		1	0	0	0
T74-1	0	1	1	1	1	1											1		1	1	1	1
T74-2	1	1	1	1	1	1											1		1	1	0	0
T74-3	1	0	0	0	0	0											0		0	0	0	0
T74-4	0	0	0	0	0	0											0		0	0	1	1
T75-1	0	0	0	0	0	0											0		0	0	0	0
T75-2	1	1	1	1	1	0											0		0	0	1	1
T75-3	0	0	0	0	0	1											1		1	1	1	1
T75-4	1	1	1	1	1	1											1		1	1	0	0
T78-1	0	0	0	0	0	0											0		0	0	0	0
T78-2	0	0	0	0	0	0											0		0	0	1	1
T78-3	1	1	1	1	1	1											1		1	1	1	1
T78-4	1	1	1	1	1	1											1		1	1	0	0
T79-1	1	1	1	1	1	1											1		1	1	1	1
T79-2	1	1	1	1	1	1											1		1	1	0	0
T79-3	0	0	0	0	0	0											0		0	0	0	0
T79-4	0	0	0	0	0	0											0		0	0	1	1
